# Supplementary material for: Integrating miRNA and full-length transcriptome profiling to elucidate the mechanism of muscle growth in Muscovy ducks reveals key roles for miR-301a-3p/ANKRD1
Source: BMC Genomics. 2024 Apr 4;25:340. doi: 10.1186/s12864-024-10138-z (PMC10993543; doi:10.1186/s12864-024-10138-z)
Supplement: Supplementary file 1 — Supplementary Material 1. [file 12864_2024_10138_MOESM1_ESM.xlsx]

## Sheet: Sheet1
Supplemental Table S1. Primers used for the genes validation in the breast muscles of muscovy duck by qRT-PCR.
Gene	Forward Primers(5'-3')	Reverse Primers(5'-3')	Tm(°C)
ATP2A2	TGGATACGGAGACTCAAACACC	TGGATGGCTATTCTTCCGTTA	60
CD36	CATCTGAGTGGCCTCTGTCC	TCCCAACCCTTATTCCATCA	60
MEF2C	GGGAGTCACCTTGGCAACAG	TCACAAGCGAGGCTGGTATT	60
MYOG	GATCACCTCCTGCCTGACGA	GGACCCTTCCAGCATCTCAT	60
HSP90B1	TCAGCATCAGCATCCACCTC	GCTGAGGCGAGTCAAGGAAA	60
ENO3	GCAACTCCGACCTCATCCTG	GCCCTTGAGGCTGTGGTAGA	60
ZBTB16	AGTTGTGCGGGAAGCGGTTC	CTGTGTGTCTCCAGGGCATC	60
ANKRD1	GAGGTCAGGGAGCAGCACAA	CGTCTGCTGCTGGTGAAATG	60
MUSTN1	AAAGCCGGGAGACTACCTTG	CGGCTGAATATGGAAGGTGC	60
RPS6KA1	ATAGGCGGGGGGAAGTTCTC	CGCTGGTGAGGATCTACGTG	60
IGF2BP1	CCGCATTCCTTCCCCTCTAC	CCTTTGCCAATGACCCTCCC	60
ATP2A1	GCGAGCAGTAGACCGACATG	CCTGCCTGGTGGAGAAGATG	60
Gapdh	GGTAGTGAAGGCTGCTGCTGATG	GAGGCTGGGATAATGTTCT	60
CCNA2	ATAAGACCCTGCTGTCCTGC	CCAATGAAATACGGCTCTGC	60
MDM2	TGCCTTCAGAACCAATCCCA	CAAGGAAGCAGGCACCAAAT	60
SRF	CTGTTCCGTCACCGCTGTTG	AGTAGAGCCCAGGGCGTCAG	60
HPRT1	AATGGATAGTTGCACCTTTGGTTGTT	ACAGCGATAAGGCCACTCCA	60
TNNI1	CTGCACGAGAAGGTTGA	GCAGGTCAAGCACTTTGA	60
