# Supplementary material for: Integrating miRNA and full-length transcriptome profiling to elucidate the mechanism of muscle growth in Muscovy ducks reveals key roles for miR-301a-3p/ANKRD1
Source: BMC Genomics. 2024 Apr 4;25:340. doi: 10.1186/s12864-024-10138-z (PMC10993543; doi:10.1186/s12864-024-10138-z)
Supplement: Supplementary file 2 — Supplementary Material 2. [file 12864_2024_10138_MOESM2_ESM.xlsx]

## Sheet: Sheet1
Supplemental Table S2. Primers used for the miRNAs validation in the breast muscles of muscovy duck by qRT-PCR.
	Primer name	Sequence(5'-3')	Tm(°C)
miR-301a-3P	RT-primer	ACACTCCAGCTGGGCAGTGCAATAATATTGTCA
	Forward primer	CTCAACTGGTGTCGTGGAGTCGGCAATTCAGTTGAGATGCTTTG
miR-133a-3p	RT-primer	CTCAACTGGTGTCGTGGAGTCGGCAATTCAGTTGAGACAGCTGG
	Forward primer	ACACTCCAGCTGGGTTGGTCCCCTTCAACC
miR-206	RT-primer	CTCAACTGGTGTCGTGGAGTCGGCAATTCAGTTGAGCCACACAC
	Forward primer	ACACTCCAGCTGGGTGGAATGTAAGGAAGT
miR-499-5p	RT-primer	CTCAACTGGTGTCGTGGAGTCGGCAATTCAGTTGAGCTAAACAT
	Forward primer	ACACTCCAGCTGGGTTAAGACTTGTAGTGAT
miR-181a-3p	RT-primer	CTCAACTGGTGTCGTGGAGTCGGCAATTCAGTTGAGGGTACAAT
	Forward primer	ACACTCCAGCTGGGACCATCGACCGTTGAT
let-7b	RT-primer	CTCAACTGGTGTCGTGGAGTCGGCAATTCAGTTGAGAACCACAC
	Forward primer	ACACTCCAGCTGGGTGAGGTAGTAGGTTGT
miR-27b-3p	RT-primer	CTCAACTGGTGTCGTGGAGTCGGCAATTCAGTTGAGGCAGAACT
	Forward primer	ACACTCCAGCTGGGTTCACAGTGGCTAAG
miR-338-3p	RT-primer	CTCAACTGGTGTCGTGGAGTCGGCAATTCAGTTGAGTCAACAAA
	Forward primer	ACACTCCAGCTGGGTCCAGCATCAGTGATTT
URP		TGGTGTCGTGGAGTCG
U6	Forward Primers	CTCGCTTCGGCAGCACA
	Forward primer	AACGCTTCACGAATTTGCGT
