# Supplementary material for: Integrating miRNA and full-length transcriptome profiling to elucidate the mechanism of muscle growth in Muscovy ducks reveals key roles for miR-301a-3p/ANKRD1
Source: BMC Genomics. 2024 Apr 4;25:340. doi: 10.1186/s12864-024-10138-z (PMC10993543; doi:10.1186/s12864-024-10138-z)
Supplement: Supplementary file 3 — Supplementary Material 3. [file 12864_2024_10138_MOESM3_ESM.xlsx]

## Sheet: Sheet1
Supplemental Table S3. The sequences of miRNA mimics and inhibitor
Gene	Sequence （5'-3'）
miR-301a-3P	CAGUGCAAUAAUAUUGUCAAAGCAU
miR-301a-3P mimics	CAGUGCAAUAAUAUUGUCAAAGCAU
	GUCACGUUAUUAUAACAGUUUCGUA
Negative control	UUUGUACUACACAAAAGUACUG
Negative control mimic	UUUGUACUACACAAAAGUACUG
	AAACAUGAUGUGUUUUCAUGAC
mir-301a-3P inhibitor	AUGCUUUGACAAUAUUAUUGCACUG
Negative control inhibitor	CAGUACUUUUGUGUAGUACAAA
