# Supplementary material for: Integrating miRNA and full-length transcriptome profiling to elucidate the mechanism of muscle growth in Muscovy ducks reveals key roles for miR-301a-3p/ANKRD1
Source: BMC Genomics. 2024 Apr 4;25:340. doi: 10.1186/s12864-024-10138-z (PMC10993543; doi:10.1186/s12864-024-10138-z)
Supplement: Supplementary file 4 — Supplementary Material 4. [file 12864_2024_10138_MOESM4_ESM.xlsx]

## Sheet: Sheet1
Supplemental Table S4. The sequences of 3'UTR wild-type and mutant plasmids of the ankrd1 gene
WT-ANKRD1 3’-UTR	GCTAGCATAGCTCTGAACATAGTATATTTATTGAAGATATTTATTGTACTGGAATATTTGAAATGCCTTCACTCTAGA
MT-ANKRD1 3’-UTR	GCTAGCAGTTATATCCCCTCACCCACCTTTTGCTACCGCTTGTTACGTGCGCTAGGCATTGCCGACATCTCATCTAGA
