# Supplementary material for: Integrating miRNA and full-length transcriptome profiling to elucidate the mechanism of muscle growth in Muscovy ducks reveals key roles for miR-301a-3p/ANKRD1
Source: BMC Genomics. 2024 Apr 4;25:340. doi: 10.1186/s12864-024-10138-z (PMC10993543; doi:10.1186/s12864-024-10138-z)
Supplement: Supplementary file 5 — Supplementary Material 5. [file 12864_2024_10138_MOESM5_ESM.xlsx]

## Sheet: Sheet1
Supplemental Table S5. Summary of the transcriptome data for breast muscle (muscovy duck) using PacBio Iso-Seq.
Indicator	Base (G)	Number	Mean_length	Min_length	Max_length	N50	N90
Subreads	12.99	4982603	2608	——	——	3229	——
CCS	——	347932	2831	50	14828	3204	——
FLNC	——	284128	3275	——	——	——	——
Polished consensus	——	171439	3508	165	14726	3935	2242
LoRDEC correct	——	171439	3525	163	14827	3962	2247
CD-HIT correct	——	109718	3778	175	14771	4239	2383
