# Supplementary material for: Integrating miRNA and full-length transcriptome profiling to elucidate the mechanism of muscle growth in Muscovy ducks reveals key roles for miR-301a-3p/ANKRD1
Source: BMC Genomics. 2024 Apr 4;25:340. doi: 10.1186/s12864-024-10138-z (PMC10993543; doi:10.1186/s12864-024-10138-z)
Supplement: Supplementary file 6 — Supplementary Material 6. [file 12864_2024_10138_MOESM6_ESM.xlsx]

## Sheet: Sheet1
Supplemental Table S6. Comparison results between SMRT sequencing transcript and Illumina sequencing contig and unigene.
SMRT sequencing transcript					Illumina sequencing assembled contig and unigene
Transcripts length interval	Number of transcripts	Percentage	Number of Genes	Percentage	Transcript length interval	Number of transcripts	Percentage	Number of Genes	Percentage
<500bp	1137	0.0066	681	0.0062	200-500bp	308492	0.5314	68161	0.2255
500-1kbp	1511	0.0088	889	0.0081	500-1kbp	115517	0.199	79720	0.2639
1k-2kbp	19031	0.1111	9942	0.0906	1k-2kbp	74798	0.1288	72859	0.2411
2k-3kbp	149760	0.8735	98206	0.8951	>2kbp	81691	0.1407	81461	0.2696
