# Supplementary material for: Integrating miRNA and full-length transcriptome profiling to elucidate the mechanism of muscle growth in Muscovy ducks reveals key roles for miR-301a-3p/ANKRD1
Source: BMC Genomics. 2024 Apr 4;25:340. doi: 10.1186/s12864-024-10138-z (PMC10993543; doi:10.1186/s12864-024-10138-z)
Supplement: Supplementary file 7 — Supplementary Material 7. [file 12864_2024_10138_MOESM7_ESM.xlsx]

## Sheet: Sheet1
Supplemental Table S7. Comparison of assembly indicators between SMRT sequencing transcript and Illumina sequencing contig and unigene
Indicator	SMRT sequencing transcript	Illumina sequencing assembled contig	Illumina sequencing assembled unigene
Total Number	109718	580498	302201
Min_length	175	201	201
Mean_length	3778	1032	1653
Max_length	14771	35644	35644
N50	4239	2173	2755
Total Length	414495772	598956130	499432484
