# Supplementary material for: Integrating miRNA and full-length transcriptome profiling to elucidate the mechanism of muscle growth in Muscovy ducks reveals key roles for miR-301a-3p/ANKRD1
Source: BMC Genomics. 2024 Apr 4;25:340. doi: 10.1186/s12864-024-10138-z (PMC10993543; doi:10.1186/s12864-024-10138-z)
Supplement: Supplementary file 8 — Supplementary Material 8. [file 12864_2024_10138_MOESM8_ESM.xlsx]

## Sheet: Sheet1
Supplemental Table S8. Statistics of transcripts noted
Indicator	Number of Genes	Percentage (%)
Annotated in NR	136567	45.19
Annotated in NT	230119	76.14
Annotated in KO	65495	21.67
Annotated in SwissProt	115489	38.21
Annotated in PFAM	115906	38.35
Annotated in GO	116418	38.52
Annotated in KOG	49984	16.53
Annotated in all Databases	24792	8.2
Annotated in at least one Database	246996	81.73
Total Unigenes	302201	100
