# Supplementary material for: Integrating miRNA and full-length transcriptome profiling to elucidate the mechanism of muscle growth in Muscovy ducks reveals key roles for miR-301a-3p/ANKRD1
Source: BMC Genomics. 2024 Apr 4;25:340. doi: 10.1186/s12864-024-10138-z (PMC10993543; doi:10.1186/s12864-024-10138-z)
Supplement: Supplementary file 9 — Supplementary Material 9. [file 12864_2024_10138_MOESM9_ESM.xlsx]

## Sheet: Sheet1
Supplemental Table S9. A list of differentially expressed genes identified in this stduy.
geneID	Gene_name	E21	E27	D0	D7
geneID	symbol	E27	D7	D0	E21
i0_HQ_muscle_c132/f5p0/664	MUSTN1	154.597	515.817	717.093	25.41
i0_HQ_muscle_c180/f4p0/978	MYL1	8.44333	1664.37	3004.78	3.85333
i0_HQ_muscle_c220/f3p0/533	LOC101790677	93.6533	53.7467	4.43333	689.517
i0_HQ_muscle_c253/f2p0/640	MGARP	29.3067	252.56	447.263	10.4167
i0_HQ_muscle_c3/f15p0/915	TNNT1	1267.39	806.447	722.2	179.43
i0_HQ_muscle_c379/f2p0/842	ENO3	82.7367	757.207	461.773	0.243333
i0_HQ_muscle_c56/f8p0/859	SLN	491.417	1191.7	1338.33	37.0167
i0_HQ_muscle_c67/f7p0/681	TNNC1	1714.53	401.513	72.6733	1606.46
i0_LQ_muscle_c1035/f1p3/454	EIF3M	77.94	0.08	56.2	103.447
i0_LQ_muscle_c1284/f1p15/566	TCEANC	43.22	1.85333	58.2133	1.18333
i0_LQ_muscle_c1363/f1p23/899	MYL1	203.317	1142.8	987.683	13.2967
i0_LQ_muscle_c1436/f1p0/371		339.297	479.043	475.8	30.4533
i0_LQ_muscle_c1468/f1p1/490	LOC107054665	1232.47	4179.64	5135.7	100.073
i0_LQ_muscle_c1629/f1p0/651	CYC	161.707	820.737	1322.6	188.337
i0_LQ_muscle_c1734/f1p3/782	LOC106017149	14.2333	20.58	22.0067	0.873333
i0_LQ_muscle_c1794/f1p2/752	LOC101802643	436.683	56.6167	38.2767	541.287
i0_LQ_muscle_c1829/f1p1/732	SPARC	74.4333	1.07333	23.4733	10.9433
i0_LQ_muscle_c1981/f1p3/957	TPPP3	4.00667	9.58667	27.0867	0.833333
i0_LQ_muscle_c2033/f1p2/572	LHFPL4	11.1533	1.39333	0.823333	0.37
i0_LQ_muscle_c2072/f1p2/385		193.807	64.0133	122.683	27.6533
i0_LQ_muscle_c2313/f1p0/643	COL3A1	531.137	0	119.91	19.9767
i0_LQ_muscle_c3323/f1p1/804	SPARC	347.813	9.67667	151.95	61.9967
i0_LQ_muscle_c3465/f1p0/802	SPARC	14.0833	242.063	131.783	140.097
i0_LQ_muscle_c499/f1p0/582	ASPH	1.86333	22.9767	37.37	0.416667
i0_LQ_muscle_c667/f1p7/751	CRABP1	3.53	1.39667	1.81333	41.3033
i0_LQ_muscle_c677/f1p1/897	MYL1	1889.4	7267.92	8863.4	257.56
i0_LQ_muscle_c697/f1p4/599	COL12A1	30.9933	4.63333	2.71	22.1833
i0_LQ_muscle_c925/f1p2/586	UROC1	171.77	408.313	395.13	2.39333
i0_LQ_muscle_c996/f1p0/324	ATP5E	223.593	458.527	1185.36	146.75
i10_LQ_muscle_c121/f1p0/10424	VCAN	0.173333	0.13	0.103333	3.46
i10_LQ_muscle_c136/f1p0/10838	PPP2R3B	2.35333	0.363333	0.246667	1.49667
i10_LQ_muscle_c195/f1p0/10260		1.44667	1.38333	1.79	0.15
i10_LQ_muscle_c224/f1p0/10314	JAG2	1.04333	0.03	0.0666667	1.07667
i10_LQ_muscle_c24/f1p0/10604		0.343333	0.0733333	0.143333	0.0133333
i10_LQ_muscle_c306/f1p0/10335		0.0166667	0	0.0133333	0.86
i11_LQ_muscle_c131/f1p0/11975	ZC2HC1A	0.156667	0.04	0	0.22
i11_LQ_muscle_c160/f1p0/11066	TTN	0	0.0766667	0.0666667	0.02
i11_LQ_muscle_c163/f1p0/11171	FREM2	6.15333	0.59	0.44	11.18
i11_LQ_muscle_c86/f1p0/11668	LOC107054866	0.1	0.0333333	0	0.05
i11_LQ_muscle_c97/f1p0/11154		0.0866667	0.00333333	0	0.0366667
i12_LQ_muscle_c61/f1p0/12261		2.90667	0.813333	0.296667	1.14333
i13_LQ_muscle_c25/f1p0/13329	KIAA1549	0.336667	0.0166667	0.0566667	0.01
i1_HQ_muscle_c10625/f4p0/1933	CA12	9.66667	0.03	0.106667	1.43667
i1_HQ_muscle_c10830/f2p10/1745	ACTA1	8.4	9.52	12.0067	0.543333
i1_HQ_muscle_c1160/f3p3/1760	ENO1	736.557	83.8033	17.05	350.71
i1_HQ_muscle_c12011/f2p0/1816	PROKR2	0.543333	2.02333	6.28667	0.01
i1_HQ_muscle_c1242/f6p0/1999	TTL	0.0533333	0	1.64333	7.14667
i1_HQ_muscle_c1317/f7p1/1864	DUSP1	11.4967	3.99667	10.7467	0.156667
i1_HQ_muscle_c1325/f9p0/1976	DPT	29.86	18.4633	18.2533	3.82333
i1_HQ_muscle_c1399/f3p0/1542	DNPEP	140.25	44.5167	15.0833	46.7033
i1_HQ_muscle_c14030/f2p0/1172		213.397	24.63	2.66	163.697
i1_HQ_muscle_c1437/f7p0/1789	LOC101804245	8.12667	16.8867	72.9967	0
i1_HQ_muscle_c1457/f8p5/1742	GPM6B	9.16667	0.706667	0.866667	27.9
i1_HQ_muscle_c14955/f2p0/1376	RFESD	0.67	3.22667	7.25	0.703333
i1_HQ_muscle_c17069/f3p0/1958	TMEM140	7.36333	15.29	43.3833	1.38667
i1_HQ_muscle_c1715/f4p0/1604	LOC106045370	4.39333	59.6	63.2	0.25
i1_HQ_muscle_c17160/f3p0/1698	ETNK2	29.5633	3.65333	1.83333	38.4467
i1_HQ_muscle_c17244/f2p0/1946	MMP24	10.0933	19.7067	0.883333	4.49667
i1_HQ_muscle_c17260/f2p0/1959	PDLIM3	10.1	0	17.56	0
i1_HQ_muscle_c17342/f2p0/2057	LOC106016234	2.25	0.246667	0	0.246667
i1_HQ_muscle_c17505/f2p0/1656	CA12	3.42	0.01	0.0366667	1.00333
i1_HQ_muscle_c1860/f2p3/2002	LOC101794537	10.9967	12.2833	14.16	0.0366667
i1_HQ_muscle_c1882/f2p4/1890	MAPRE1	1.20667	0	0	4.71667
i1_HQ_muscle_c1949/f3p3/1507	CYC	19.5067	79.5833	144.39	18.97
i1_HQ_muscle_c1956/f2p0/1947	IVD	2.83667	17.31	29.0433	12.5767
i1_HQ_muscle_c2220/f2p0/1921	ASB12	61.4467	13.0267	6.64667	22.0733
i1_HQ_muscle_c2269/f3p0/1903	MPP7	8.32333	4.80333	4	0.983333
i1_HQ_muscle_c2360/f3p1/1886	MAT1A	10.79	0.323333	0.266667	6.04
i1_HQ_muscle_c2400/f5p0/1622	MYOT	4.56	37.45	40.8633	0.826667
i1_HQ_muscle_c27892/f8p0/1315	MPC1	36.58	180.143	276.913	52.68
i1_HQ_muscle_c28075/f4p0/1341	DUSP26	119.27	74.0433	76.04	16.52
i1_HQ_muscle_c28089/f3p0/1169	TPPP3	30.7467	173.21	274.413	8.54333
i1_HQ_muscle_c28096/f3p0/1234	TMOD4	52.3733	192.58	293.953	7.78333
i1_HQ_muscle_c28173/f2p0/1185	TNNT3	18.13	229.587	286.047	0.543333
i1_HQ_muscle_c28215/f2p0/1111		5.54667	1.23	0.06	25.77
i1_HQ_muscle_c28251/f2p0/1140	MYOG	27.61	4.52667	1.71	101.147
i1_HQ_muscle_c28276/f3p16/1357	ACAD9	16.4633	28.5	108.24	11.2667
i1_HQ_muscle_c29914/f14p0/1607	MYOT	17.3567	102.417	114.483	0
i1_HQ_muscle_c29951/f6p2/1500	RNF207	0.0233333	32.1733	70.55	0
i1_HQ_muscle_c30085/f41p0/1625	SLC25A4	88.21	1416.13	3067.55	85.77
i1_HQ_muscle_c30127/f10p0/1906	CCDC47	0.93	3.80667	8.08	2.03667
i1_HQ_muscle_c30135/f15p0/1454	TM6SF1	201.337	496.65	375.833	21.1867
i1_HQ_muscle_c30382/f2p0/1842	ubc	4.06667	16.37	316.62	73.4867
i1_HQ_muscle_c30445/f14p0/1191	TNNT2	497.543	65.5533	3.69333	1269.03
i1_HQ_muscle_c30452/f11p0/1285	EIF4A1	93.52	27.5033	5.42333	379.163
i1_HQ_muscle_c30457/f5p19/1298	TRA2A	117.383	0	10.15	65.2767
i1_HQ_muscle_c30524/f69p12/1480	ENO3	139.393	1200.96	1590.96	2.55333
i1_HQ_muscle_c30577/f11p3/1398	ENO3	146.353	1995.99	658.627	4.3
i1_HQ_muscle_c30684/f42p0/1827	FHL1	183.013	410.843	475.637	20.03
i1_HQ_muscle_c30773/f18p0/1520	ACTA1	2823.67	7612.84	5877.21	23.2933
i1_HQ_muscle_c3722/f2p1/1603	MSRB1	15.17	10.0567	1.3	11.6533
i1_HQ_muscle_c4691/f2p1/1960	LOC106042361	133.113	0.9	3.73	0.9
i1_HQ_muscle_c721/f23p6/1505	NDUFV1	45.5033	166.703	440.013	46.2267
i1_HQ_muscle_c7636/f2p7/1463	LOC101795346	44.4233	4.01667	1.26667	39.2633
i1_HQ_muscle_c8240/f2p1/1957		0.673333	0.0466667	0	0.353333
i1_HQ_muscle_c8743/f2p2/1595	MSS51	43.1367	5.59333	4.84333	0.173333
i1_LQ_muscle_c10062/f1p0/1978		1.32	0.05	0.04	1.85333
i1_LQ_muscle_c10081/f1p7/1921	SMIM5	14.9167	0.373333	0.936667	6.00667
i1_LQ_muscle_c10100/f1p1/1901	BBOX1	3.73667	22.4167	26.0167	2.52333
i1_LQ_muscle_c10246/f1p2/1721	LMO7	5.07	1.68667	3.1	0.446667
i1_LQ_muscle_c10468/f1p0/1832	CCDC69	5.73333	0.126667	0.316667	1.10667
i1_LQ_muscle_c10474/f1p0/1809	TRIM63	7.65667	19.7667	56.62	4.77667
i1_LQ_muscle_c10603/f1p4/1565	ACO2	29.53	46.74	193.36	27.11
i1_LQ_muscle_c10661/f1p0/1790	CHRNG	62.79	15.4567	5.74333	62.1433
i1_LQ_muscle_c10683/f1p0/1479	MAP2K2	0	0.22	0.106667	3.07333
i1_LQ_muscle_c11135/f1p0/1938	FAM212B	19.2533	3.07667	1.22667	11.53
i1_LQ_muscle_c11291/f1p2/1780	DIRAS1	35.0633	0.74	1.09	23.88
i1_LQ_muscle_c11304/f1p0/1869	SOX8	3.57667	0.626667	0.02	6.63667
i1_LQ_muscle_c11435/f1p7/1869	TRMT10A	0.0233333	0.726667	0.336667	1.04333
i1_LQ_muscle_c11565/f1p0/1774	TNNT2	7.64667	1.89333	0.0166667	45.45
i1_LQ_muscle_c11619/f1p0/1669	RRM1	8.71667	1.11	5.02667	0.0366667
i1_LQ_muscle_c11639/f1p0/1941	EEF2	33.3567	1.05667	0.15	17.3333
i1_LQ_muscle_c11697/f1p11/1811	PGAM1	3.23667	25.5133	20.8833	0.476667
i1_LQ_muscle_c11825/f1p0/1947	STBD1	68.6267	25.8267	23.4833	6.3
i1_LQ_muscle_c11850/f1p4/1600	ACAT1	0	16.12	25.5367	20.7267
i1_LQ_muscle_c11934/f1p0/1871	EEF1G	53.81	0	41.09	224.463
i1_LQ_muscle_c11969/f1p1/1769	MICU1	18.72	0.59	21.0633	7.54
i1_LQ_muscle_c12053/f1p0/1903	LOC106048967	149.37	14.2433	4.54333	253.45
i1_LQ_muscle_c12064/f1p0/1903	FNDC1	17.4833	5.6	1.90333	37.5767
i1_LQ_muscle_c12198/f1p0/1891	UCKL1	0	0.386667	1.53667	0.02
i1_LQ_muscle_c12427/f1p4/1882	FAM212B	27.5433	5.6	2.31667	22.88
i1_LQ_muscle_c12453/f1p0/1826		292.797	46.8533	1.98667	215.33
i1_LQ_muscle_c12479/f1p2/1663		3.08667	0.476667	0	13.5933
i1_LQ_muscle_c12546/f1p1/1792	LOC101793624	0.0766667	3.26667	1.31667	0
i1_LQ_muscle_c12781/f1p0/1787	AKIRIN2	0.776667	18.35	0.95	0.753333
i1_LQ_muscle_c12883/f1p0/1972	LOC106029565	6.30333	2.81333	0.41	3.89
i1_LQ_muscle_c12932/f1p0/1480	SNAI3	12.0867	19.0767	6.62333	1.21
i1_LQ_muscle_c12975/f1p0/1813		21.1467	2.71667	2.75333	0.606667
i1_LQ_muscle_c13190/f1p2/1696	SMC2	0.0233333	0.236667	0	1.84
i1_LQ_muscle_c13221/f1p15/1911	TPM1	67.6667	22.3567	38.87	8.33667
i1_LQ_muscle_c13505/f1p1/1767	SMARCD3	0	10.78	10.08	6.10333
i1_LQ_muscle_c13528/f1p2/1977	HNRNPA3	0.0733333	12.68	13.39	44.25
i1_LQ_muscle_c13538/f1p0/1955	LOC102106214	4.44667	0.406667	0.0733333	1.84333
i1_LQ_muscle_c13565/f1p5/1721	SGCZ	3.47333	0.596667	1.04	0.106667
i1_LQ_muscle_c13611/f1p1/1859	PKM	0.366667	2.24333	4.93333	0.343333
i1_LQ_muscle_c13771/f1p0/1994	ASPH	4.21667	0.323333	0.143333	4.65333
i1_LQ_muscle_c13835/f1p0/1748	ACTA1	2.04	8.06333	3.91	0.0533333
i1_LQ_muscle_c14148/f1p0/1390	PGAM1	16.4633	708.237	441.13	235.283
i1_LQ_muscle_c14169/f1p3/1281	LOC101751895	8.21667	5.27333	9.10667	0.306667
i1_LQ_muscle_c14193/f1p0/1190	NEB	3.42	1.24333	23.4067	0
i1_LQ_muscle_c14236/f1p3/1303	AQP4	12.5133	34.82	25.5667	1.02667
i1_LQ_muscle_c14258/f1p3/1336	TRIM63	0.693333	1.57	10.1333	0.323333
i1_LQ_muscle_c14263/f1p1/1327	CSRP3	212.34	135.9	121.033	3.37333
i1_LQ_muscle_c14299/f1p0/1227	ANKRD37	6.84667	1.90333	0.186667	5.67333
i1_LQ_muscle_c14317/f1p2/1114	DMGDH	72.74	4.11	5.85667	41.94
i1_LQ_muscle_c14402/f1p2/1119	TRDN	0	0.73	0.933333	0
i1_LQ_muscle_c14502/f1p0/1276	SYPL2	82.47	163.233	0.74	12.3633
i1_LQ_muscle_c14535/f1p0/1277	LOC106049535	9.60667	2.43333	0.793333	22.4133
i1_LQ_muscle_c14611/f1p0/1251	GNAI2	0	0	1.12	0.46
i1_LQ_muscle_c14643/f1p0/1223	MYOG	70.54	9.98333	2.04667	110.26
i1_LQ_muscle_c14703/f1p0/1403	LOC106048967	261.847	24.83	8.32667	347.977
i1_LQ_muscle_c14877/f1p0/1237	SLC25A4	0.0233333	0.503333	1.53333	0.14
i1_LQ_muscle_c15003/f1p1/1182	TNNT3	0.976667	577.827	85.8467	0.156667
i1_LQ_muscle_c15196/f1p6/1121	MNAT1	0	0.506667	0.236667	4.91333
i1_LQ_muscle_c15230/f1p0/1292		86.49	112.337	0.0633333	200.977
i1_LQ_muscle_c15284/f1p2/1357	NEB	5.22333	1.03	1.61667	0.176667
i1_LQ_muscle_c15335/f1p2/1377	LOC106019109	0	0.2	4.97333	0
i1_LQ_muscle_c15614/f8p0/1701	DNAJA4	9.34333	123.4	115.303	20.7467
i1_LQ_muscle_c1649/f3p1/1978	CAMK2G	5.33667	2.42	0	0
i1_LQ_muscle_c17099/f3p0/1953	LOC101794408	3.40667	0.323333	0.103333	1.17667
i1_LQ_muscle_c17282/f2p3/1685	CHST9	5.74333	1.24667	4.14	0
i1_LQ_muscle_c17593/f1p1/1766	ANK2	0.18	0	0.0833333	3.08667
i1_LQ_muscle_c17594/f1p0/1538	LOC101794508	2.13333	11.6333	51.73	0.543333
i1_LQ_muscle_c17645/f1p0/1946	SIAH1	0.683333	3.38667	6.68	0.153333
i1_LQ_muscle_c17947/f1p11/1814	SECISBP2L	4.80667	5.28333	0	1.82333
i1_LQ_muscle_c17980/f1p3/2025		2.72667	1.76667	3.42	0.203333
i1_LQ_muscle_c18090/f1p3/1671	MYLK2	0.0966667	24.3533	14.9967	0.923333
i1_LQ_muscle_c18225/f1p7/1924	ERI1	5.94	2.26667	0	0.0366667
i1_LQ_muscle_c18471/f1p0/1752	GOT1	6.84667	19.7533	40.59	7.33
i1_LQ_muscle_c18677/f1p13/1723	LOC106029565	10.11	3.49	0.466667	5.28667
i1_LQ_muscle_c18769/f1p7/1821	MEIOB	1.38	0.0366667	0.156667	0.0166667
i1_LQ_muscle_c19098/f1p0/1620	LOC101794508	0.0366667	0.54	1.25	0.146667
i1_LQ_muscle_c19332/f1p0/1903	KLHL24	3.93	0.62	4.01333	0.32
i1_LQ_muscle_c19928/f1p6/1923	MAT1A	5.27333	0.76	0.253333	4.46
i1_LQ_muscle_c19960/f1p8/1674	LOC104260642	0	0.03	2.41	0.656667
i1_LQ_muscle_c19984/f1p0/1611	STMN1	46.2967	3.21333	3.53333	48.7867
i1_LQ_muscle_c20205/f1p0/1374	CEBPD	0.0633333	1.43	6.91	0.256667
i1_LQ_muscle_c20378/f1p1/1590	LOC104459850	2.15667	45.0833	142.333	0.0333333
i1_LQ_muscle_c20656/f1p2/1450	DCTN4	6.99	2.36667	0.21	0.02
i1_LQ_muscle_c20695/f1p0/1976	HSPA8	0	1.75	31.0467	0
i1_LQ_muscle_c20726/f1p0/1859	SPARC	23.9733	0.536667	8.63333	3.57333
i1_LQ_muscle_c20957/f1p2/1578	LOXHD1	2.44333	0.0433333	0.1	1.11667
i1_LQ_muscle_c21193/f1p0/1638	PRR11	1.53	0.513333	0.05	3.79
i1_LQ_muscle_c21450/f1p11/1750	GPT	9.98667	62.0633	64.9067	1.04333
i1_LQ_muscle_c21553/f1p0/1811	MPP1	0	4.14333	3.26667	1.09
i1_LQ_muscle_c21648/f1p0/1656	SLC25A4	0.0366667	0.306667	1.04	0.0133333
i1_LQ_muscle_c21686/f1p1/1982		16.3133	45.9367	54.2067	1.18
i1_LQ_muscle_c21858/f1p0/1939	EIF5	2.97667	0.106667	0	1.81
i1_LQ_muscle_c21863/f1p0/1821		4.32	7.20667	19.5333	0.233333
i1_LQ_muscle_c21974/f1p5/2030	DNAJA1	7.91	22.8833	0.49	0
i1_LQ_muscle_c22088/f1p0/1624	ATP1A2	2.11333	2.66667	2.48333	0.0566667
i1_LQ_muscle_c22142/f1p3/1554	LOC106048967	592.83	55.4433	18.04	890.99
i1_LQ_muscle_c22163/f1p0/1854	NRSN1	18.2767	0.766667	1.67	6.43667
i1_LQ_muscle_c22264/f1p4/1955	PLCE1	0.38	1.13667	6.37	0.923333
i1_LQ_muscle_c22285/f1p1/1930	LOC101803490	0	0.726667	4.45667	4.87667
i1_LQ_muscle_c22318/f1p0/1995	ATP2A1	0	2.97	1.82667	0
i1_LQ_muscle_c22356/f1p0/1934	BGLAP	3.08667	65.1633	30.5233	0.1
i1_LQ_muscle_c22567/f1p0/1953		4.91333	0.27	1.71667	0.103333
i1_LQ_muscle_c22755/f1p0/1809	LOC101798236	1.71667	0.02	0.01	1.84333
i1_LQ_muscle_c22881/f1p4/1886	ATP11B	0	2.05	2.66667	0
i1_LQ_muscle_c22901/f1p0/1969	RGS16	0.113333	9.27333	4.71	0.09
i1_LQ_muscle_c22962/f1p2/1778	LOC106041932	1.74333	0.0566667	2.62333	0.503333
i1_LQ_muscle_c23034/f1p2/1486	SLC25A4	0	1.02	5.49	0.146667
i1_LQ_muscle_c23036/f1p3/1822	DDX56	41.36	39.7533	3.47333	40.57
i1_LQ_muscle_c23087/f1p1/1761		50.69	5.89667	17.2433	0.153333
i1_LQ_muscle_c23218/f1p19/1743	NMT1	0.0466667	1.37667	2.30333	4.93667
i1_LQ_muscle_c23688/f1p6/1569	APC	0.0366667	0	2.09333	1.55333
i1_LQ_muscle_c23875/f1p0/1490	LMO7	5.7	1.60333	2.44667	0
i1_LQ_muscle_c23997/f1p59/1488	ACTA1	82.78	173.487	191.097	6.43667
i1_LQ_muscle_c24115/f1p0/1911	PPP3CC	0.13	0.476667	1.99333	0.236667
i1_LQ_muscle_c24275/f1p0/1989	LOC106016234	6.32	0.66	0	1.11
i1_LQ_muscle_c24510/f1p2/1998	RANBP3L	1.15	1.89667	8.30667	1.12
i1_LQ_muscle_c24810/f1p0/1671	GJA1	2.56	0.796667	0.123333	18.9833
i1_LQ_muscle_c24848/f1p0/1941	SH3GLB2	1.90667	0.0233333	0.06	0.0533333
i1_LQ_muscle_c24866/f1p1/1717	PKM	0	44.7333	73.5167	6.76333
i1_LQ_muscle_c24975/f1p0/1935	CACNA1S	1.82667	16.04	0.25	0
i1_LQ_muscle_c25126/f1p0/1693	CHEK2	0.216667	0.67	5.07333	1.07333
i1_LQ_muscle_c25302/f1p3/1793	GPM6B	1.76667	0.61	0	3.20667
i1_LQ_muscle_c25353/f1p0/1828	SRSF1	2	0	0.263333	0
i1_LQ_muscle_c25500/f1p11/1673		3.13667	0.78	0.9	0.0633333
i1_LQ_muscle_c25523/f1p3/1653	ATP2A1	0.00333333	2.28333	2.66	0
i1_LQ_muscle_c25632/f1p1/1592	CKMT2	0	0.823333	0.553333	0
i1_LQ_muscle_c25659/f1p1/1917	FAM160A2	2.91	0.16	0	0.493333
i1_LQ_muscle_c25670/f1p30/1990		4.88667	9.74667	0.66	0.323333
i1_LQ_muscle_c25926/f1p0/1471	ACTA1	4.93	90.5267	16.4533	0.0266667
i1_LQ_muscle_c26021/f1p6/1957	PINK1	4.87667	26.8367	30.6367	10.5667
i1_LQ_muscle_c26028/f1p0/1822	SLC25A15	3.8	12.8767	24.1133	8.68
i1_LQ_muscle_c26053/f1p1/1985	PKM	54.5667	38.4267	2.11333	24.6433
i1_LQ_muscle_c2606/f1p2/1972	CADM1	44.0867	2.30667	0.876667	31.1533
i1_LQ_muscle_c26361/f1p0/1808	LOC101800188	9.55333	1.3	22.25	3.80667
i1_LQ_muscle_c2650/f1p0/1824	ATP5A1	0.246667	104.383	0.926667	24.4767
i1_LQ_muscle_c26594/f1p5/1895	NEK8	0.57	0.273333	0	0.656667
i1_LQ_muscle_c26631/f1p3/1896	CUTA	17.54	6.07667	11.4533	0.136667
i1_LQ_muscle_c26732/f1p0/1998	ITSN2	0	0.583333	0.966667	1.56667
i1_LQ_muscle_c26875/f1p29/1665	FLAD1	13.7633	0.05	10.44	11.33
i1_LQ_muscle_c27062/f1p3/1927	BLOC1S6	1.96	0.403333	0.46	0
i1_LQ_muscle_c27139/f1p0/1810	CXCL14	73.6933	4.63667	8.19667	5.92333
i1_LQ_muscle_c27201/f1p23/1761	CHST9	2.72333	0.853333	1.35333	0
i1_LQ_muscle_c27387/f1p7/1656	DMGDH	1.93	0.356667	0	1.13333
i1_LQ_muscle_c27394/f1p13/1908	SLC27A1	0.0766667	5.44333	5.37	0
i1_LQ_muscle_c27477/f1p8/1509	CHODL	12.69	0.723333	1.15	16.8967
i1_LQ_muscle_c27535/f1p11/1880	TPRN	4.19	0.35	0.233333	1.09
i1_LQ_muscle_c2761/f1p0/1602	UROS	2.29333	1.7	0	3.34667
i1_LQ_muscle_c27660/f1p0/1374	SRBD1	9.23333	7.30667	0.306667	6.3
i1_LQ_muscle_c27836/f10p1/1266	MB	6.02667	325.167	106.96	6.02667
i1_LQ_muscle_c28034/f5p0/1079	GNMT	158.33	17.4733	1.59667	164.007
i1_LQ_muscle_c2828/f1p0/1890	GNPDA2	0.806667	2.72	1.60333	8.89667
i1_LQ_muscle_c28342/f1p0/1100		352.92	9.93667	517.523	347.763
i1_LQ_muscle_c28814/f1p0/1291	SRF	11.0133	22.6567	0	0.0533333
i1_LQ_muscle_c28982/f1p0/1354	PBK	6.65333	3.19	0.253333	26.5167
i1_LQ_muscle_c29151/f1p0/1196	TNNT3	84.46	754.61	2228.93	10.5933
i1_LQ_muscle_c29205/f1p0/1178	TNNT3	0	7.80667	19.5067	0
i1_LQ_muscle_c2922/f1p0/1677	CD9	0.02	0.516667	0.636667	0.15
i1_LQ_muscle_c29319/f1p2/1316	COL5A1	0.03	2.82	4.23333	4.46667
i1_LQ_muscle_c29340/f1p0/1196	DNPEP	0.3	2.68	2.43	19.07
i1_LQ_muscle_c2942/f1p0/1896		15.2033	579.277	989.417	2.49667
i1_LQ_muscle_c29421/f1p0/1279	TNNT3	0.116667	14.56	19.5667	0.05
i1_LQ_muscle_c29551/f1p9/1217	LOC106033026	4.93667	8.70667	10.73	0.193333
i1_LQ_muscle_c29629/f1p9/1152	PSME3	8.58	29.6767	0.156667	11.74
i1_LQ_muscle_c29701/f1p0/1291	ATP2A1	0.07	35.7733	26.7333	0
i1_LQ_muscle_c29740/f1p0/1208	PHF5A	0.983333	10.67	23.6567	17.3867
i1_LQ_muscle_c2990/f1p5/1586	SMPX	13.1667	63.3433	109.693	1.36667
i1_LQ_muscle_c30472/f1p0/1211	TNNT3	44.9433	337	316.967	22.1467
i1_LQ_muscle_c30607/f1p0/1891	ATP5A1	8.15	148.66	11.9967	14.1133
i1_LQ_muscle_c30908/f5p0/1507	ACTA1	4.21667	19.7967	71.9433	0.02
i1_LQ_muscle_c30910/f1p0/1525	ACTA1	0.953333	3.29	1.79	0.0133333
i1_LQ_muscle_c31289/f2p0/1506	ACTA1	3.08	12.9933	7.07333	0.19
i1_LQ_muscle_c31718/f1p0/1228	TNNT3	0.126667	2.76667	2.98	0.0366667
i1_LQ_muscle_c32500/f1p11/1063	RPLP0	366.413	165.597	0.113333	3.73333
i1_LQ_muscle_c32522/f1p3/1045	LOC101803396	20.8267	0.8	0.58	0.25
i1_LQ_muscle_c32610/f1p0/1043	LOC101802165	19.4	317.63	231.167	1.16333
i1_LQ_muscle_c3442/f1p0/1746	CENPO	0	0.81	5.39	5.44
i1_LQ_muscle_c3634/f1p1/1841	UMPS	5.88333	7.99333	3.08333	0.3
i1_LQ_muscle_c3676/f1p0/1932	CA12	4.61333	0.02	0.0333333	0.703333
i1_LQ_muscle_c3808/f1p0/1400	KLF10	2.59	7.58333	16.6967	3.99
i1_LQ_muscle_c3813/f1p11/1817	TRIP4	0.0966667	0.723333	1.93667	0.626667
i1_LQ_muscle_c4059/f1p2/1702	OGN	48.8467	30	3.76	63.4933
i1_LQ_muscle_c4474/f1p6/1585	SMPX	2.02	8.07667	13.8167	0.166667
i1_LQ_muscle_c4487/f1p1/1671	BCAS1	4.63	2.66667	3.33333	0.263333
i1_LQ_muscle_c4512/f1p1/1532	ACTA1	8.32	30.9533	26.9967	0.503333
i1_LQ_muscle_c4540/f1p4/1926	CEBPD	13.3767	44.4967	158.547	5.91333
i1_LQ_muscle_c4828/f1p3/1821	ATP2A1	0.306667	4.90667	3.51	0
i1_LQ_muscle_c4920/f1p0/1858	THRAP3	2.01333	1.02	0	3.84333
i1_LQ_muscle_c5188/f1p0/1855	CHODL	3.71	0.373333	0.116667	5.27667
i1_LQ_muscle_c5191/f1p1/1938	USP44	0.53	0.383333	0.99	0
i1_LQ_muscle_c5291/f1p61/1829	LOC106042084	4.21333	0.393333	0	3.53667
i1_LQ_muscle_c5472/f1p1/1469		1.71333	1.21333	0	0.07
i1_LQ_muscle_c5475/f1p2/1498	PSAP	0.01	9.63	49.9233	16.3367
i1_LQ_muscle_c5520/f1p2/1717	MMP27	0.08	0.0333333	0.59	4.73667
i1_LQ_muscle_c5536/f1p0/1954	PGM3	1.67333	0.77	0.0166667	0.583333
i1_LQ_muscle_c5779/f1p1/1886	TRIM45	0.47	4.98333	4.32	0.0366667
i1_LQ_muscle_c6056/f1p9/1482	CKMT2	1.57333	57.5333	64.3333	0.0866667
i1_LQ_muscle_c6314/f1p1/1798	ATP2A1	0.493333	7.1	7.35333	0.24
i1_LQ_muscle_c6445/f1p0/1843		0.28	0.813333	3.00667	0.44
i1_LQ_muscle_c6534/f1p0/1605	PPP1R12B	1.30667	4.92	11.67	2.88333
i1_LQ_muscle_c654/f12p0/1901	TUBAL3	137.27	10.2967	2.06	217.763
i1_LQ_muscle_c6638/f1p1167/1987	GLDN	0.546667	1.07667	2.45	0.00333333
i1_LQ_muscle_c6645/f1p0/1807	LIMCH1	5.78	0.113333	0.416667	0.736667
i1_LQ_muscle_c6796/f1p0/1829	VSIG10	13.0967	0.793333	0.673333	12.93
i1_LQ_muscle_c6825/f1p0/1743	LOC101802643	33.4867	3.58667	3.60333	45.7767
i1_LQ_muscle_c6832/f1p0/1881	HSP90B1	5.28	76.0333	71.5233	14.3867
i1_LQ_muscle_c6969/f1p0/1981	LOC106042084	0.706667	0.0133333	0	0.8
i1_LQ_muscle_c7005/f1p1/1997	TCEA3	21.8167	2.94667	2.55333	0
i1_LQ_muscle_c7059/f1p0/1648	LOC101798957	0.16	5.95	4.52	0.0733333
i1_LQ_muscle_c7163/f1p0/1593	LOC105404413	27.9233	4.93667	1.44667	81.5467
i1_LQ_muscle_c7231/f1p2/1878	OSBP2	0	2.36667	5.98	0
i1_LQ_muscle_c7287/f1p9/1549	ENO3	0.0433333	3.00667	2.15	0
i1_LQ_muscle_c7337/f1p82/1976		2.78333	0.0266667	0.01	0
i1_LQ_muscle_c7424/f1p0/1832	CEBPD	0.0366667	0.233333	0.91	0.01
i1_LQ_muscle_c7425/f1p3/1920	PKM	35.5067	21.3667	0.0466667	15.77
i1_LQ_muscle_c7709/f1p0/1944	SCG3	6.18	0.65	0.49	1.16
i1_LQ_muscle_c7756/f2p0/1894	DCN	1.54	55.2433	1.15333	59.5233
i1_LQ_muscle_c7931/f1p0/1920	COL3A1	1.34	0.0333333	9.26333	0
i1_LQ_muscle_c7932/f1p2/1864	LOC107312500	0.54	6.88333	8.08	0.13
i1_LQ_muscle_c7975/f1p2/1938	INO80D	0.0366667	0.58	1.90333	0.796667
i1_LQ_muscle_c8062/f1p0/1491	SMIM5	17.9367	0.386667	1.66333	6.55667
i1_LQ_muscle_c8069/f1p37/1948	MAP1A	1.44333	0.0233333	0.0566667	1.87
i1_LQ_muscle_c8284/f1p0/1492	GTF2F1	0.256667	19.7433	8.17	9.31667
i1_LQ_muscle_c8382/f1p0/1745	TNNT2	1.97667	0.11	0	6.05
i1_LQ_muscle_c8597/f1p0/1852	MYOZ3	1.47667	14.0867	13.4333	1.21
i1_LQ_muscle_c8716/f1p0/1672	ACTA1	3.88667	15.3567	12.4833	0.316667
i1_LQ_muscle_c8811/f1p0/1625	MYOZ1	63.5467	205.43	311.937	8.72333
i1_LQ_muscle_c9429/f1p7/1620	STMN1	630.163	64	35.6933	1302.7
i1_LQ_muscle_c9546/f2p2/1914	CEBPD	5.74667	13.48	59.3633	1.81
i1_LQ_muscle_c9571/f1p0/1971	CS	5.02667	136.57	177.867	33.19
i1_LQ_muscle_c9783/f1p0/1965	CELF2	0.563333	0	1.07333	0.163333
i1_LQ_muscle_c9981/f1p0/1799	LRRC14B	2.38667	14.3467	18.01	0.643333
i2_HQ_muscle_c10619/f3p1/2780	BEST3	0.3	4.65667	7.27333	0.00666667
i2_HQ_muscle_c10925/f3p11/2672	DMD	2.35333	1.15667	0.1	0.536667
i2_HQ_muscle_c10963/f2p0/2182		2.19667	0.0933333	0.503333	0.0133333
i2_HQ_muscle_c11469/f3p526/2543	COL3A1	1.81667	0.02	0.03	0.693333
i2_HQ_muscle_c11771/f4p0/2768	C1QTNF3	1.21	5.13667	1.57667	20.22
i2_HQ_muscle_c12008/f4p4/2948	ASPSCR1	23.7067	0.716667	2.14333	5.71333
i2_HQ_muscle_c13207/f3p0/2552	SETD8	0.186667	0	0.866667	1.06667
i2_HQ_muscle_c13310/f2p5/2930	ANKRD1	4.12333	0.36	5.73	0.09
i2_HQ_muscle_c13940/f3p6/2598	GJA5	2.06667	0.00666667	0	4.07333
i2_HQ_muscle_c1411/f10p2/2493	SLC11A2	3.9	24.1267	34.1767	20.1533
i2_HQ_muscle_c16488/f22p1/2237	ATP1B4	5.13333	11.0267	29.3167	0.923333
i2_HQ_muscle_c1654/f12p1/2629	PLN	2.16	41.0133	58.8033	1.21333
i2_HQ_muscle_c1662/f5p34/2665	NEB	1.62667	0.05	0	0
i2_HQ_muscle_c1687/f8p13/2275	CAPZA1	2.45667	0.973333	0	0.343333
i2_HQ_muscle_c17300/f7p3/2969	LOC101794954	0	0.59	0	4.91
i2_HQ_muscle_c17343/f6p10/2203	SPARC	218.157	20.8933	88.4933	34.4767
i2_HQ_muscle_c17382/f3p6/2823	SLC37A4	2.47667	24.4133	31.35	2.55667
i2_HQ_muscle_c17414/f2p0/2882	ANKRD9	1.17333	19.3233	21.4633	1.18667
i2_HQ_muscle_c17432/f5p3/2475	CHD7	0.833333	0.143333	0	1.38667
i2_HQ_muscle_c17522/f4p8/2900	YTHDC1	4.3	3.27	3.25667	0
i2_HQ_muscle_c17523/f2p2/2256	LTBP4	58.37	24.6133	11.6267	0.316667
i2_HQ_muscle_c17606/f2p2/2215	NHSL1	4.60333	0.0233333	0	7.27667
i2_HQ_muscle_c17667/f4p4/2346	SNAP29	0	5.20333	7.65667	9.39333
i2_HQ_muscle_c17771/f8p1/2647	FAM160A2	2.28	23.4633	20.1233	6.06333
i2_HQ_muscle_c17802/f4p1/2761	CCNI	71.4267	8.82	7.05667	20.9
i2_HQ_muscle_c1916/f8p2/2662	PODN	1.87333	18.1667	11.9767	1.56667
i2_HQ_muscle_c19463/f2p0/2329	ARF6	3.76	1.18333	0.986667	0.146667
i2_HQ_muscle_c19467/f2p7/2996	CA12	0.61	0	0.0133333	0.0333333
i2_HQ_muscle_c19559/f3p3/2435	NUSAP1	4.66	0.86	0.183333	8.02
i2_HQ_muscle_c19957/f2p10/2899	TNNT2	0.613333	0	0	16.27
i2_HQ_muscle_c20002/f3p0/2622	NARFL	7.84	0.343333	0.35	0.363333
i2_HQ_muscle_c20293/f2p2/2700	SSX2IP	7.16	0.226667	0.53	8.77
i2_HQ_muscle_c2037/f4p3/2573	MAT1A	2.13667	0.273333	0.06	0.876667
i2_HQ_muscle_c2085/f7p0/2565	DUSP3	3.62	27.0133	20.9767	6.78333
i2_HQ_muscle_c2091/f4p8/2231	SLC7A2	0	0.423333	2.82333	0
i2_HQ_muscle_c21015/f2p1/2531	LRRC3C	34.68	4.61333	3.94667	11.52
i2_HQ_muscle_c2109/f3p0/2930	ATP2A1	0.416667	2226.96	15.3867	0
i2_HQ_muscle_c21118/f5p1/2735		11.0233	0.78	0.406667	4.81333
i2_HQ_muscle_c21280/f2p2/2728	RHOJ	0.263333	3.75667	4.89	6.49
i2_HQ_muscle_c21744/f2p0/2799	MBNL2	0.733333	2.33667	5.84667	1.06333
i2_HQ_muscle_c23239/f11p0/2426	LOC101797414	1.72333	10.38	14.04	3.85
i2_HQ_muscle_c25040/f6p5/2293	GM2A	20.21	4.11333	1.60667	15.32
i2_HQ_muscle_c25054/f2p1/2358	CTNNBIP1	4.41	1.09333	0.276667	2.49333
i2_HQ_muscle_c25140/f4p1/2485	PLK1	8.93	2.14	0.673333	20.56
i2_HQ_muscle_c25354/f4p4/2294		1.52667	0.136667	0.06	1.06
i2_HQ_muscle_c25678/f2p1/2525	OIP5	1.77	0.346667	0.03	1.62
i2_HQ_muscle_c27581/f3p1/2331		0.403333	0.02	0.406667	0
i2_HQ_muscle_c28316/f6p4/2373	TPM1	0	8.95667	17.0467	24.21
i2_HQ_muscle_c28519/f2p5/2366	SMIM5	30.9933	0.84	1.46667	13.1767
i2_HQ_muscle_c28970/f2p4/3023	CELF2	1.54667	0.226667	0.0533333	4.01333
i2_HQ_muscle_c3014/f2p0/2958	CACNA1H	7.36	0.733333	0.633333	8.05
i2_HQ_muscle_c3079/f2p4/2694	ST3GAL1	3.4	0.733333	0.136667	2.98
i2_HQ_muscle_c30989/f6p8/2289	HADHB	24.8867	21.31	158.573	30.3867
i2_HQ_muscle_c31084/f7p2/2165	LOC107055374	5.19	1.93	5.54333	0.29
i2_HQ_muscle_c31403/f2p5/2681	HSP90AA1	0	0.146667	0.273333	0.0533333
i2_HQ_muscle_c32364/f2p2/2781	LOC101804245	0.696667	0.916667	4.48333	0
i2_HQ_muscle_c32367/f3p2/2865	ATP2A1	0.0266667	2.29667	0.933333	0
i2_HQ_muscle_c32372/f3p56/2237	TTN	0	0.746667	0	0.52
i2_HQ_muscle_c32596/f2p0/2516		2.26	0.0666667	0.143333	0.966667
i2_HQ_muscle_c33949/f3p5/2865	SNAP29	0.136667	1.85667	2.52667	3.84
i2_HQ_muscle_c34658/f2p0/2348	LOC104911305	5.74333	0.51	0.416667	11.9367
i2_HQ_muscle_c35819/f2p3/2994	NRIP1	3.03667	0.763333	0	0.123333
i2_HQ_muscle_c36709/f4p1/2849	DDX23	0	0	0	3.42333
i2_HQ_muscle_c37244/f2p64/2442	MYBPC1	0.853333	0.08	0	0.153333
i2_HQ_muscle_c37343/f3p3/2939	C1QTNF3	2.03333	4.80667	3.04333	21.4267
i2_HQ_muscle_c3775/f10p2/2546	LRRC2	7.19	11.5567	18.0133	0.176667
i2_HQ_muscle_c38203/f2p0/2955	LOC106016586	0.24	4.64333	5.03	0.0766667
i2_HQ_muscle_c38408/f2p0/2181		1.02667	3.19667	7.3	0.913333
i2_HQ_muscle_c38587/f2p3/2874	RAD23B	0	0.106667	0.306667	0.37
i2_HQ_muscle_c39369/f2p2/2373	TPRN	8.69333	0.763333	0.593333	2.43667
i2_HQ_muscle_c4008/f4p3/2333	INA	16.1567	0.826667	0.486667	17.71
i2_HQ_muscle_c40223/f3p1/2352	SLC39A9	0.496667	0.176667	0	0.223333
i2_HQ_muscle_c40868/f2p1/3035	PDE4C	4.02667	21.7667	52.8367	4.10667
i2_HQ_muscle_c41037/f2p6/2674	SYNM	1.11667	10.8267	10.1033	1.21333
i2_HQ_muscle_c41451/f2p0/2641		0.606667	0.01	0.00666667	0.166667
i2_HQ_muscle_c41977/f4p0/2248	CDCA8	5.63667	1.89667	0.493333	20.15
i2_HQ_muscle_c42314/f2p16/2783	LOC106042084	5.27667	0.0766667	0.0833333	6.56
i2_HQ_muscle_c42756/f2p1/2787	NF2	0.0366667	7.04667	5.07	5.65333
i2_HQ_muscle_c44984/f2p2/2387	TVP23B	2.1	3.85667	16.9933	2.1
i2_HQ_muscle_c46106/f4p5/3012	PLEC	7.62333	11.3767	11.54	0
i2_HQ_muscle_c47708/f3p2/2960	PM20D2	0.0766667	6.59333	9.55333	4.11333
i2_HQ_muscle_c47826/f2p1/2552	CBFB	0.31	4.45333	4.22667	0.193333
i2_HQ_muscle_c48461/f2p3/2996	MTURN	10.0067	2.59333	1.03333	18.2267
i2_HQ_muscle_c4880/f2p9/2811	SLC25A12	0.246667	1.17	3.02	0.123333
i2_HQ_muscle_c501/f33p13/2595	PDHB	16.97	64.4333	103.203	27.5533
i2_HQ_muscle_c51500/f2p2/2577	ZNF710	13.11	5.35333	0.483333	1.11333
i2_HQ_muscle_c54699/f3p4/2546	PKM	7.02667	166.023	442.9	2.68333
i2_HQ_muscle_c5877/f2p1/2936	LOC101792107	0.6	0.166667	0	1.66333
i2_HQ_muscle_c62168/f3p0/2120	ME3	5.44667	25.35	49.54	3.24333
i2_HQ_muscle_c62235/f3p3/2272	MICU1	12.23	0.0466667	0.256667	3.62333
i2_HQ_muscle_c6235/f3p50/2825	ACTC1	16.7	0	3.58	0.0366667
i2_HQ_muscle_c62502/f6p0/2158	ASB4	0.323333	4.25667	15.3333	0.0366667
i2_HQ_muscle_c62575/f34p17/2110	LOC101793478	7.41333	202.603	114.203	0.963333
i2_HQ_muscle_c63084/f82p4/2770	PFKM	8.03667	12.95	110.153	0.246667
i2_HQ_muscle_c6316/f5p0/2263	MAT1A	5.54	0.0666667	0.09	2.94667
i2_HQ_muscle_c64062/f2p0/2348	LOC101800188	1.59333	17	14.39	8.09
i2_HQ_muscle_c64145/f2p11/2805	TM6SF1	4.13333	9.75667	8.66	0.306667
i2_HQ_muscle_c64595/f3p2/2229	SCAI	5.07667	0.396667	0.0266667	7.68667
i2_HQ_muscle_c7224/f3p0/2252	LOC106041568	5.40667	0.146667	0.0466667	1.41
i2_HQ_muscle_c75983/f2p4/2073	CA12	7.13333	0.0266667	0.346667	7.29333
i2_HQ_muscle_c7664/f2p2/2400	LOC101804245	1.08667	3.18667	10.8	0.09
i2_HQ_muscle_c78596/f5p4/2996	COBL	1.2	0.31	5.64667	1.59667
i2_HQ_muscle_c78881/f4p9/2044	RFTN2	31.07	0.86	2.24333	0
i2_HQ_muscle_c78947/f13p0/2503	APELA	11.65	0.956667	1.02	14.0667
i2_HQ_muscle_c79013/f2p44/2299	LOC102107999	0.41	32.4067	63.43	0.19
i2_HQ_muscle_c79054/f7p9/2598	TMEM38A	14.27	65.4533	104.783	11.8367
i2_HQ_muscle_c79352/f2p6/2324	POSTN	1.65333	1.81	0.47	56.0033
i2_HQ_muscle_c79925/f3p4/2379	LOC102107999	0	1.36	1.84333	0
i2_HQ_muscle_c80374/f3p5/3029	LOC102107999	0.0333333	2.52667	4.81667	0
i2_HQ_muscle_c8577/f3p0/2432	ZFAND5	1.52667	4.27	29.9	1.63667
i2_HQ_muscle_c86070/f7p4/3003	ZPLD1	7.67667	1.21	0.156667	9.96333
i2_HQ_muscle_c86110/f4p0/2137	CHAD	16.9933	30.0067	18.9467	1.54667
i2_HQ_muscle_c86225/f12p17/2888	SHISA2	6.69667	0.836667	0.0733333	2.68333
i2_HQ_muscle_c86381/f4p13/2186	TUBB	8.13	1.27333	0.443333	51.6667
i2_HQ_muscle_c86473/f5p12/2540	UGP2	36.3267	36.68	4.10333	4.88333
i2_HQ_muscle_c86500/f2p0/2637	LOC106016448	3.60333	0.266667	0.17	0.796667
i2_HQ_muscle_c86599/f87p13/2154	ARF1	12.29	25.6767	44.1933	97.5567
i2_HQ_muscle_c86643/f41p14/2783	TPM1	0.0333333	24.82	27.71	32.5633
i2_HQ_muscle_c86829/f17p0/2113	MAT1A	299.013	29.3267	7.70667	369.747
i2_HQ_muscle_c86901/f2p17/2088	LOC106042084	1333.49	78.83	29.2167	1476.69
i2_HQ_muscle_c86944/f3p5/2519	NDUFS1	0	9.60667	70.3733	5.48333
i2_HQ_muscle_c87116/f120p15/2844	PPP2R3B	32.4733	6.76333	3.53667	25.2933
i2_HQ_muscle_c87429/f3p3/2413	NAP1L4	0.11	2.19333	0	1.73667
i2_HQ_muscle_c89009/f2p8/2461	EEF1G	0.27	0.0866667	86.0267	0.76
i2_HQ_muscle_c9163/f5p7/2665	FUNDC2	0	2.76667	2.32	0.78
i2_LQ_muscle_c10031/f1p5/2986	DHX15	0.0266667	2.42	2.96667	10.0233
i2_LQ_muscle_c10209/f1p6/2296	SSPN	18.0467	3.52	6.41333	1.38
i2_LQ_muscle_c10366/f1p1/2830	ZZEF1	0.0766667	0.746667	1.38	0.463333
i2_LQ_muscle_c10405/f1p1/2340	TMEM231	0	0.593333	0.86	0.34
i2_LQ_muscle_c10710/f1p5/2373	KHDRBS1	8.4	0.19	0.303333	10.9667
i2_LQ_muscle_c10733/f1p3/2599	FRAS1	0	0.0466667	0	0.546667
i2_LQ_muscle_c10747/f1p23/2856	FN1	1.05333	0.193333	0.05	1.70667
i2_LQ_muscle_c10862/f1p1/2873	PNOC	15.0667	1.15	0.65	1.23333
i2_LQ_muscle_c10885/f1p14/3321	ATP2A1	0.433333	10.9067	6.46	0.21
i2_LQ_muscle_c11165/f1p1/2220	LOC102107999	0.103333	10.55	6.55	0.276667
i2_LQ_muscle_c11335/f1p6/2845	LOC102107999	0.09	1.27667	1.36667	0.0233333
i2_LQ_muscle_c11440/f1p0/2156	TBC1D10A	12.89	13.0367	0.643333	5.26333
i2_LQ_muscle_c11598/f1p4/3024	CDC14A	0	0.0133333	1.35667	0.493333
i2_LQ_muscle_c11785/f1p2/2397	LFNG	2.65	0.473333	0.0866667	1.60667
i2_LQ_muscle_c11952/f1p2/2255	MAP1B	0.606667	0.11	0	0.03
i2_LQ_muscle_c12160/f1p0/2427		0	0.28	3.03	0.986667
i2_LQ_muscle_c12168/f1p2/2904	ATG9B	9.01	59.7633	77.6267	6.59333
i2_LQ_muscle_c12176/f1p1/2862	FAM179B	5.43667	0.22	6.90333	2.98333
i2_LQ_muscle_c12205/f1p47/2899	COL20A1	3.81	0.0433333	0.173333	1.47
i2_LQ_muscle_c12354/f1p188/3670		222.333	252.427	157.977	14.6133
i2_LQ_muscle_c12417/f1p0/2437	ASB2	0.4	1.75667	9.49667	0.456667
i2_LQ_muscle_c12461/f1p2/2190	ZFP36L1	0.0266667	0.416667	0.16	1.00667
i2_LQ_muscle_c12568/f1p1/2644	DUPD1	0.01	7.09333	3.97667	0.113333
i2_LQ_muscle_c12622/f1p3/2640	WDR75	0.13	0.416667	1.76333	6.19
i2_LQ_muscle_c12706/f1p0/2667	BLNK	0.416667	0.08	0	1.00333
i2_LQ_muscle_c12746/f1p42/2718	TTN	0.583333	0.386667	2.23	0
i2_LQ_muscle_c12877/f1p0/2859		0.42	1.19	3.85333	0.256667
i2_LQ_muscle_c13015/f1p4/2549	FNIP1	0.0333333	1.48667	2.48333	1.26667
i2_LQ_muscle_c13075/f1p55/2452	TTN	9.22	25.4133	67.2767	0.83
i2_LQ_muscle_c13306/f1p12/2876	STK17A	43.18	4.81333	2.48667	60.57
i2_LQ_muscle_c13320/f1p3/2476	LOC102107999	0.706667	7.26333	9.42	0.153333
i2_LQ_muscle_c13436/f1p3/2872	LRRC15	7.13667	0.84	0.34	7.28
i2_LQ_muscle_c13477/f1p3/2887	LOC102107999	0.0433333	3.35667	1.69333	0
i2_LQ_muscle_c13603/f1p3/2887	ATP2A1	0	0.44	1.41333	0
i2_LQ_muscle_c13639/f1p2/2661	OSBPL1A	0	0.553333	1.99667	2.21667
i2_LQ_muscle_c13674/f1p5/2351	LOC101792855	1.52333	0.34	10.2	8.47
i2_LQ_muscle_c14075/f1p3/2882	LOC101805071	1.95333	0.0866667	0.106667	3.81
i2_LQ_muscle_c14313/f1p2/2512	DGAT2	1.62667	2.83	11.2233	6.69
i2_LQ_muscle_c14414/f1p0/2524	GABRQ	0.353333	0.02	0	0
i2_LQ_muscle_c14476/f1p5/2927	COBL	0.0533333	0.21	0.896667	0.07
i2_LQ_muscle_c14587/f1p9/2972	ENAH	0.913333	9.18	17.2967	1.55
i2_LQ_muscle_c14727/f1p4/2808	LINGO1	0.69	0.15	0	0.196667
i2_LQ_muscle_c14768/f1p8/2813	EML4	0	0.0766667	0.323333	0.69
i2_LQ_muscle_c15124/f1p8/2045	TMEM38A	4.86	16.1067	59.0433	3.68667
i2_LQ_muscle_c15148/f1p2/2093	PTX3	0.953333	0.273333	2.40333	9.74667
i2_LQ_muscle_c15196/f1p6/2065	AP1B1	0.153333	3.49	5.53667	9.15667
i2_LQ_muscle_c15240/f1p0/2108		1.57667	1.07	1.54667	0.04
i2_LQ_muscle_c15244/f1p0/2136	KIF14	1.32333	0.3	0.0266667	2.50333
i2_LQ_muscle_c15281/f1p7/2103	CAV3	0	0.363333	0.63	0.06
i2_LQ_muscle_c15424/f1p1/2132		18.6367	17.98	51.61	1.45333
i2_LQ_muscle_c15482/f1p2/2124	EPHB1	28.3467	7.52	2.39333	16.39
i2_LQ_muscle_c15603/f1p0/2106		1.05667	0.00666667	0.01	0.0733333
i2_LQ_muscle_c15605/f1p2/2166	LOC102107999	0.486667	20.78	13.22	0.0266667
i2_LQ_muscle_c15705/f1p1/2049	PABPC1	24.4367	40.7333	0	91.53
i2_LQ_muscle_c15737/f1p5/2175	SSPN	0	7.33667	7.57667	4.14333
i2_LQ_muscle_c16243/f1p0/2047		3.46667	2.49	3.59667	0.11
i2_LQ_muscle_c16521/f1p1/2595	MKL1	2.59667	0.35	0	0
i2_LQ_muscle_c17433/f1p3/3016	NRIP1	0.0733333	0	0.726667	0.166667
i2_LQ_muscle_c17815/f1p1/2345		2.53667	0.35	0.646667	0.21
i2_LQ_muscle_c17842/f1p2/2154	PDLIM7	6.24667	0.763333	0.296667	4.78667
i2_LQ_muscle_c17903/f1p1/2955		0.936667	0.07	0.02	0.633333
i2_LQ_muscle_c18328/f1p5/2441	PYGM	5.28667	245.61	379.137	0.163333
i2_LQ_muscle_c18335/f1p4/2196		0.72	13.0233	10.1033	0.0533333
i2_LQ_muscle_c18490/f2p29/2959	ATP2A1	0.0266667	1.08667	1.17	0
i2_LQ_muscle_c18684/f1p10/2481	PKM	4.39	22.3267	30.0767	3.15
i2_LQ_muscle_c18846/f1p2/2451	AGPAT3	3.32	2.81667	1.6	0
i2_LQ_muscle_c18855/f1p4/2964	TIAL1	1.60667	0.173333	0	1.26333
i2_LQ_muscle_c19131/f1p0/2511	RPS6KA1	0	0.466667	0.153333	0.553333
i2_LQ_muscle_c19155/f1p39/2829	LOC102107999	0.0533333	0.976667	0.916667	0
i2_LQ_muscle_c19734/f2p413/2444	MYOM2	0.85	0.663333	0.62	10.2033
i2_LQ_muscle_c20073/f1p15/2919	SHISA2	0.35	0.0333333	0	0.316667
i2_LQ_muscle_c20122/f1p0/2619	HTR2B	0.526667	0	0	0.0966667
i2_LQ_muscle_c20139/f1p5/2346	ACSS1	1.84333	0.343333	0.87	0.04
i2_LQ_muscle_c20365/f1p128/3509	COL1A1	0.476667	0.273333	0	0.03
i2_LQ_muscle_c20441/f1p1/2608	SNCG	0.1	0.696667	1.58667	0.0366667
i2_LQ_muscle_c20460/f1p1/2474	MGAT5	0	0.246667	0.33	0.21
i2_LQ_muscle_c20560/f1p13/2755	TPM1	0	20.35	21.7533	21.5167
i2_LQ_muscle_c20755/f1p1/2652	CHRNA4	1.61	0.536667	0.08	5.62667
i2_LQ_muscle_c20759/f1p1/2139	MAP4	0	0.01	1.02667	0
i2_LQ_muscle_c2097/f2p6/2380	PPP3CA	0.133333	2.29667	4.32	0.08
i2_LQ_muscle_c21007/f1p2/2810	NHSL1	0.593333	0	0.0166667	0.696667
i2_LQ_muscle_c21093/f1p2/2320	PPP2R3B	3.52	0.0833333	0.273333	1.50333
i2_LQ_muscle_c21116/f1p2/2154	GYS1	6.26667	86.2233	109.33	12.2033
i2_LQ_muscle_c21395/f1p0/2370	LOC107049863	6.59	5.23333	0.0133333	4.66333
i2_LQ_muscle_c21413/f1p10/2371	RNF19A	1.52	0.516667	0	2.65333
i2_LQ_muscle_c21497/f1p9/2486	NUCKS1	2.59	0.43	0.0833333	0
i2_LQ_muscle_c21501/f1p2/3018	BCAS1	7.73667	3.25	3.78333	0.526667
i2_LQ_muscle_c21865/f1p0/2413		0.66	0.0833333	0.0633333	0.00666667
i2_LQ_muscle_c21897/f1p0/2418	ATXN7L1	2.37	0	0.17	0.0733333
i2_LQ_muscle_c21959/f1p24/3070	TTN	0.646667	0.303333	0	0
i2_LQ_muscle_c22038/f1p0/2765	CHST9	2.30667	1.29667	1.85667	0.103333
i2_LQ_muscle_c22092/f1p2/2358	LOC102107999	0	2.37	1.08667	0.0566667
i2_LQ_muscle_c22126/f1p5/3336	ALDH18A1	0.66	0.253333	0	1.98333
i2_LQ_muscle_c2219/f1p4/2514	LRRC17	6.72	2.70667	0.586667	14.77
i2_LQ_muscle_c22230/f1p13/2779	COL6A3	8.86667	4.88333	10.5167	1.15333
i2_LQ_muscle_c22263/f1p6/2309	GATM	4.63667	5.33667	7.48	0.483333
i2_LQ_muscle_c22314/f1p8/2585	PTPN21	0.696667	0.2	0.596667	0
i2_LQ_muscle_c22363/f1p3/2763		0	0.19	0.35	0
i2_LQ_muscle_c22428/f1p22/2405	NRP2	14.8	0	0	3.31667
i2_LQ_muscle_c22469/f1p5/2811	PYGM	30.2033	386.197	278.743	5.66667
i2_LQ_muscle_c22512/f1p13/2504	PDHB	0.02	11.76	23.78	1.67667
i2_LQ_muscle_c22531/f1p3/2541	OBSCN	0.62	0	11.0167	0.393333
i2_LQ_muscle_c22551/f1p2/2568	KMT2C	0	0.27	0.45	0.596667
i2_LQ_muscle_c22722/f1p161/2838	COL1A1	1.12333	0.246667	0	0.55
i2_LQ_muscle_c22756/f1p0/2696	ANKH	4.77667	3.58333	5.16	0
i2_LQ_muscle_c22805/f1p5/2801	NDUFS1	0	1.15667	0.86	1.28333
i2_LQ_muscle_c22810/f1p0/2555	E2F2	3.40333	0.67	0.14	5.41333
i2_LQ_muscle_c22827/f1p1/2700	CENPE	1.02667	0.49	0.0166667	3.06
i2_LQ_muscle_c2286/f1p3/2919	EYA4	0	0.813333	0.293333	0.0933333
i2_LQ_muscle_c2297/f1p1/2326	ATP2A1	2.57	55.27	34.5267	0.553333
i2_LQ_muscle_c23031/f1p1/2487	ATF3	1.35	4.20333	9.11	0.263333
i2_LQ_muscle_c23350/f1p12/2248	TMEM182	6.89333	104.55	12.3867	48.67
i2_LQ_muscle_c23486/f1p1/2907	CDC42BPA	1.01667	0.1	3.00333	0.593333
i2_LQ_muscle_c23502/f1p3/2749	LASP1	26.96	9.16333	15.78	4.34
i2_LQ_muscle_c23722/f1p0/2861	UHMK1	6.3	4.65333	3.69	0.696667
i2_LQ_muscle_c24072/f1p10/2450	SIPA1L1	0.673333	0.1	0.01	0.456667
i2_LQ_muscle_c24094/f1p6/2868	B4GALNT3	3.58667	1.55667	0	0.87
i2_LQ_muscle_c24214/f1p8/2876	YTHDC1	0.03	0.466667	0.206667	1.75
i2_LQ_muscle_c24329/f1p6/2837	LOC101803723	26.8733	44.79	12.8867	0.01
i2_LQ_muscle_c24387/f1p1/3247	SLC38A4	0.0533333	0.31	2.56	0.106667
i2_LQ_muscle_c24527/f1p2/2587	ADIPOQ	10.9267	28.1433	43.5967	1.20667
i2_LQ_muscle_c24596/f1p1/2606	AGA	1.04333	0.286667	0.463333	0.0566667
i2_LQ_muscle_c24728/f1p5/2615	LOC104570237	0.11	2.10667	1.73	0.0566667
i2_LQ_muscle_c24779/f1p0/2377	FAM63A	0.36	0.606667	0	0.766667
i2_LQ_muscle_c24806/f1p2/2600	MYOT	1.19	0	18.83	3.90333
i2_LQ_muscle_c24835/f1p0/2441	ZCCHC14	9.83667	1.41	0.716667	4.16
i2_LQ_muscle_c2499/f1p21/2881	AHCY	61.3367	4.00667	5.15667	30.38
i2_LQ_muscle_c25039/f1p2/2482	TCERG1	0.00666667	1.04333	1.15	0.53
i2_LQ_muscle_c2512/f2p5/2651	SYNM	0.28	3.16	2.96667	0.27
i2_LQ_muscle_c25167/f1p4/2510	LOC102107999	0.0766667	8.19333	39.1233	0.393333
i2_LQ_muscle_c25247/f1p37/2767	COL20A1	4.78	0.183333	0.03	2.48
i2_LQ_muscle_c25302/f1p3/2677	LOC106032672	2.70667	0.0233333	0.103333	2.36333
i2_LQ_muscle_c25562/f1p2/2548	ATP2A1	0	0.806667	0.793333	0.0166667
i2_LQ_muscle_c25778/f1p0/2843		3.04667	0.0366667	0.1	1.46667
i2_LQ_muscle_c25810/f1p4/2359	TGFB3	24.09	0	11.0867	25.6233
i2_LQ_muscle_c25986/f1p9/2112	LOC101800128	8.87333	0	0	0
i2_LQ_muscle_c26048/f1p1/2148	KATNBL1	0.59	0.203333	0	0.04
i2_LQ_muscle_c26130/f1p10/2102	LMO7	1.56	0.00666667	0.0366667	3.17667
i2_LQ_muscle_c26136/f1p0/2919	PAQR9	0	0.203333	0.393333	0.0733333
i2_LQ_muscle_c26311/f1p0/2565	APELA	3.6	0.113333	0.163333	3.6
i2_LQ_muscle_c26441/f1p8/2895	MYOT	0.0766667	0.166667	3.91667	1.74
i2_LQ_muscle_c26478/f1p7/2887	CDH15	8.15	1.07667	0.303333	14.57
i2_LQ_muscle_c26533/f1p5/2992	NAA35	0	0	0.273333	0
i2_LQ_muscle_c26691/f1p2/2939	LOC101794508	0.48	1.84	5.7	0.143333
i2_LQ_muscle_c26788/f4p0/2917	NFE2L2	2.03	6.79667	16.32	15.71
i2_LQ_muscle_c27014/f1p5/2349	NKAIN4	4.27333	1.20333	0.293333	3.44
i2_LQ_muscle_c27094/f1p6/2243		11.4633	1.61	0.306667	22.2867
i2_LQ_muscle_c27101/f1p0/2795		0.00666667	0.12	0.406667	0
i2_LQ_muscle_c27428/f1p0/2265	IDH3B	17.2367	3.35667	29.3433	0.666667
i2_LQ_muscle_c27466/f1p23/2824	BIN1	5.79667	4.31333	0.496667	0.916667
i2_LQ_muscle_c27493/f1p0/2099		1.68667	0.25	0.06	2.14667
i2_LQ_muscle_c27528/f1p13/2574	TTN	1.20333	0	0.0233333	0.18
i2_LQ_muscle_c27536/f1p9/2622	EYA1	2.58	1.38	0.153333	2.01333
i2_LQ_muscle_c27664/f1p1/2801	FUT8	1.88	1	0	4.34333
i2_LQ_muscle_c27784/f1p1/2483	SH3GLB2	7.57333	0.72	0.72	2.73333
i2_LQ_muscle_c27848/f1p0/2815		0.333333	0.153333	0.713333	0
i2_LQ_muscle_c27913/f1p1/2423	LOC102107999	0.03	0.44	0.71	0.07
i2_LQ_muscle_c2811/f1p0/2523	SLC25A48	7.48667	0.55	0.626667	7.22667
i2_LQ_muscle_c28193/f1p4/3318	LAMB2	2.33333	1.02333	0.776667	0.176667
i2_LQ_muscle_c28265/f1p9/2293		27.5767	45.61	34.8	0
i2_LQ_muscle_c2866/f1p8/2684	SLC25A12	8.00333	48.4833	89.75	2.02
i2_LQ_muscle_c28719/f1p4/2274	FEM1A	0.0166667	6.62	7.71333	1.80667
i2_LQ_muscle_c28829/f1p22/2672	ARVCF	0.616667	0.3	0	0.22
i2_LQ_muscle_c2885/f1p0/2716	LOC101748751	2.86667	0.12	0.13	0.616667
i2_LQ_muscle_c2896/f1p4/3086	NET1	0.12	0.993333	2.72667	2.05667
i2_LQ_muscle_c29671/f1p1/2056	ANKRD17	1.77	0.606667	0	0.603333
i2_LQ_muscle_c29734/f1p1/2036	LOC106040774	1.14667	0.17	0.0166667	0.336667
i2_LQ_muscle_c29836/f1p1/2043	EHBP1	0.00666667	0.643333	0.566667	0.0233333
i2_LQ_muscle_c3004/f1p0/2655	HTR3A	4.02667	4.45667	11.8967	0.09
i2_LQ_muscle_c30049/f1p2/2028	ABLIM2	4.94333	6.76667	13.7067	0.323333
i2_LQ_muscle_c30259/f1p5/2065	COBL	1.56	0.563333	0	0.8
i2_LQ_muscle_c30465/f1p5/2111	CS	0	22.4667	0	24.4333
i2_LQ_muscle_c30732/f1p1/2020	SCN4A	1.55	3.17667	15.3	0.113333
i2_LQ_muscle_c30749/f1p0/2030	RAB35	3.36	0.176667	0	0
i2_LQ_muscle_c3084/f1p0/2912		0.47	0.0566667	0.0966667	0.00666667
i2_LQ_muscle_c30886/f1p4/2895	ATP2A1	0.0233333	1.79	1.63667	0.0166667
i2_LQ_muscle_c31087/f2p1/2241	LOC101804080	0.46	0.126667	1.08667	0
i2_LQ_muscle_c31504/f1p5/2237	HSP90AA1	0	0.203333	0.333333	0.0566667
i2_LQ_muscle_c3265/f1p2/2677	LOC106034694	0.443333	0.0566667	0.133333	0
i2_LQ_muscle_c32708/f1p0/2661	LOC107316406	7.93667	1.53	2.08333	0.726667
i2_LQ_muscle_c32724/f1p3/2818	CEP68	1.86	0.28	0.0966667	1.39333
i2_LQ_muscle_c32869/f1p9/2181	CNR1	4.78667	0.293333	0.406667	1.70333
i2_LQ_muscle_c32880/f1p10/2692	LOC102107999	0	0.996667	0.756667	0
i2_LQ_muscle_c32900/f1p0/2782	SKI	0	0	0.0733333	1.41667
i2_LQ_muscle_c32908/f1p7/2611	PRELP	3.98667	0.153333	0.12	4.06
i2_LQ_muscle_c33061/f1p0/2578		2.16	0.146667	0.0766667	2.08333
i2_LQ_muscle_c33063/f1p3/2258	PRR5	3.07667	0.213333	0.0533333	6.66333
i2_LQ_muscle_c33097/f1p2/2725	RALY	7.94	0	2.37667	0.78
i2_LQ_muscle_c33216/f1p4/2306	ASPH	0.27	1.49	4.45	0.01
i2_LQ_muscle_c33231/f1p1/2217	LOC102107999	0.376667	6.93667	4.32	0.0633333
i2_LQ_muscle_c33279/f1p0/2601	HTR2B	1.40667	0	0.0866667	0
i2_LQ_muscle_c33299/f1p1/2343	LOC101798073	0.113333	0.00666667	0	2.32667
i2_LQ_muscle_c33331/f1p7/3097	LOC102107999	0	0.976667	1.54	0
i2_LQ_muscle_c33409/f1p13/2548	LAMB1	92.78	43.7567	5.23333	31.7233
i2_LQ_muscle_c3364/f1p1/2468	FAM160A2	9.27333	10.1633	0	7.83
i2_LQ_muscle_c33842/f1p0/2653	NKAIN1	2.01333	0.243333	0.0633333	3.92333
i2_LQ_muscle_c33869/f1p50/3389	SRL	0	6.6	6.08	8.89333
i2_LQ_muscle_c33908/f1p5/2871	RNF149	1.57	1.36333	0.00333333	4.20667
i2_LQ_muscle_c33959/f1p2/3072	LRRC45	7.55333	3.35667	0.33	3.52
i2_LQ_muscle_c34131/f1p1/2896	ATP2A1	0.0666667	0.566667	1.77667	0.113333
i2_LQ_muscle_c34223/f1p0/2443	GORASP1	4	0.0633333	0.126667	5.48667
i2_LQ_muscle_c34340/f1p6/2250	LOC106017001	1.99	0.43	0.0333333	0.863333
i2_LQ_muscle_c34501/f1p1/2587	KANK3	7.57	1.60667	0.523333	5.22333
i2_LQ_muscle_c34571/f1p4/2086	LOC101791922	31.2033	19.7333	26.45	1.76333
i2_LQ_muscle_c34576/f1p3/2621	LOC101794537	1.5	1.02	1.06667	0.04
i2_LQ_muscle_c34632/f1p4/2806	DMGDH	1.1	0.0133333	0.02	0.98
i2_LQ_muscle_c34823/f1p70/2323	MYBPC1	14.3867	1.73333	0.236667	2.67667
i2_LQ_muscle_c35041/f1p6/2836	ST13	1.54	0.913333	0	0.913333
i2_LQ_muscle_c35132/f1p0/2427	LOC106048984	0.01	0.62	0.596667	0.176667
i2_LQ_muscle_c35203/f1p44/2516	EEF2	0	1.95667	24.6433	7.01333
i2_LQ_muscle_c35224/f1p7/2600	PACSIN3	5.86	0.42	0.116667	1.54
i2_LQ_muscle_c35230/f1p9/2488	EPB41L2	12.23	2.43667	0.0266667	0.1
i2_LQ_muscle_c35370/f1p13/2462	ELAVL1	0.39	0.08	0	0.73
i2_LQ_muscle_c35414/f1p8/2546	PGM1	0.116667	3.74	2.79	0
i2_LQ_muscle_c35429/f1p9/2325	ADK	2.03667	0.273333	1.52333	0
i2_LQ_muscle_c35446/f1p0/2610	LOC105400044	1.15333	15.31	17.7633	0.583333
i2_LQ_muscle_c35467/f1p9/3000	LOC101792179	5.14333	2.98667	0.456667	5.06667
i2_LQ_muscle_c35723/f1p4/2779	SERPIND1	22.72	11	20.3733	2.63667
i2_LQ_muscle_c3574/f2p6/2954	LOC104570237	0	0.683333	0.586667	0
i2_LQ_muscle_c35801/f1p3/2619	TDRD3	12.78	0	4.7	1.91
i2_LQ_muscle_c35950/f1p0/2433	LOC101802445	1.96667	0.126667	0.0633333	2.84
i2_LQ_muscle_c36241/f1p8/2929	LOC101800765	7.64	1.99	0.703333	13.12
i2_LQ_muscle_c36285/f1p6/2778	TET3	0.323333	0.0266667	0.166667	0
i2_LQ_muscle_c36387/f1p0/2899		1.11667	0.05	0.47	0.02
i2_LQ_muscle_c36415/f1p4/2234	JAKMIP1	1.86	0.106667	0.0133333	2.73333
i2_LQ_muscle_c36474/f1p10/3007	LOC104570237	0.14	3.04333	2.49	0.123333
i2_LQ_muscle_c36536/f1p0/2683	LOC107053052	0.116667	0.386667	1.96667	0.0666667
i2_LQ_muscle_c36542/f1p2/2650	LOC104368651	0.05	0.0566667	0.0433333	1.89667
i2_LQ_muscle_c36603/f1p1/2796	DNAH3	0.07	0.673333	3.11	0.42
i2_LQ_muscle_c36611/f1p0/2388	LOC107311410	0	0.126667	0.373333	0
i2_LQ_muscle_c36675/f1p67/2805	LOC106015965	0	1.20667	4.51667	0.36
i2_LQ_muscle_c36678/f1p8/2735	CDH15	49.25	26.12	5.55333	139.12
i2_LQ_muscle_c36694/f1p0/2467	FZD8	0.896667	3.17667	3.12667	17.8233
i2_LQ_muscle_c36730/f1p0/2224	PXN	5.98667	7.45667	6.25	0.496667
i2_LQ_muscle_c36761/f1p0/2796	RAB35	11.5533	2.87333	0.943333	2.04
i2_LQ_muscle_c36790/f1p0/2812	LOC106020574	0.0266667	0.57	1.75333	2.75
i2_LQ_muscle_c37011/f1p0/2752	ITGB6	0.06	0.456667	1.46	0.146667
i2_LQ_muscle_c37057/f1p33/2461	LOC106042084	2.79667	0.103333	0	3.89667
i2_LQ_muscle_c37074/f1p19/2273	AHCY	466.44	21.48	35.0933	584.097
i2_LQ_muscle_c3710/f1p7/2249	CDH11	2.22	0.776667	0.0666667	2.69
i2_LQ_muscle_c37225/f1p2/2487	ABLIM3	1.75667	0.7	0.1	1.03333
i2_LQ_muscle_c37252/f1p0/2842	UROC1	3.33333	2.05333	7.47333	0.126667
i2_LQ_muscle_c37339/f1p2/2366	PDE2A	148.2	2.43667	4.39333	63.7433
i2_LQ_muscle_c37358/f1p3/2935	FEZ2	0.0333333	0.21	0.83	0.16
i2_LQ_muscle_c37506/f1p0/2886	SCPEP1	1.02	7.21333	0.27	1.78
i2_LQ_muscle_c37510/f1p0/2221	GABRQ	2.51	0.116667	0.0433333	0.403333
i2_LQ_muscle_c37745/f1p3/2463	ABLIM3	6.23333	1.54667	0.5	6.86
i2_LQ_muscle_c37949/f1p12/2403	LUM	2.10667	0.416667	0.0566667	2.92333
i2_LQ_muscle_c37965/f1p32/2737	MAPRE1	26.3333	0	0.233333	29.4733
i2_LQ_muscle_c38191/f1p1/2797	LOC106030977	0.783333	1.81333	0	1.59
i2_LQ_muscle_c38401/f1p2/2371	GYS1	0.0633333	0.646667	1.00667	0.0366667
i2_LQ_muscle_c38471/f1p0/2618	ACACB	1.40667	1.09	9.66333	0.753333
i2_LQ_muscle_c38566/f1p2/2334		1.17667	0.03	0.03	1.19
i2_LQ_muscle_c38594/f1p42/2416		43.0267	4.39	1.02	41.7333
i2_LQ_muscle_c38653/f1p26/3039	LOC102107999	26.87	3029.89	1933.68	3.45667
i2_LQ_muscle_c38896/f1p1/2242	PHACTR4	0.0966667	2.17	3.04333	1.05333
i2_LQ_muscle_c38961/f1p31/2351	TUBAL3	1.83333	0.0733333	0	2.17333
i2_LQ_muscle_c39102/f1p0/2733		2.61333	0.356667	1.31	0.0633333
i2_LQ_muscle_c39120/f1p6/2889	CD36	0.683333	1.8	6.17333	0.486667
i2_LQ_muscle_c39254/f1p23/2641	DCN	22.6767	7.64	0	5.57
i2_LQ_muscle_c39306/f1p2/2767		1.89667	0.29	0.556667	0.0933333
i2_LQ_muscle_c39347/f1p8/2199	SUCLA2	10.2433	30.99	103.337	20.0733
i2_LQ_muscle_c39552/f1p0/2414	LOC106044861	1.63667	0.233333	0.0566667	0.123333
i2_LQ_muscle_c39813/f1p1/2773	KLHL38	0.256667	1.50333	7.32667	0.163333
i2_LQ_muscle_c39833/f1p2/2917	ATG9B	12.4867	83.7067	125.037	5.83
i2_LQ_muscle_c39864/f1p7/2627	PKM	1.84333	5.92333	25.1533	0.1
i2_LQ_muscle_c39972/f1p6/2212	PPP3CA	0.156667	3.01333	2.28	0.13
i2_LQ_muscle_c40034/f1p0/2144	GPR137B	0.776667	0.12	0.0133333	0.743333
i2_LQ_muscle_c40041/f1p2/2995	ACACB	1.04333	0.956667	13.34	1.85333
i2_LQ_muscle_c4023/f1p1/2204	ERI3	15.9567	6.42	20.7633	0
i2_LQ_muscle_c40258/f1p1/2378	PPP1CC	3.86	0.0233333	0.123333	0.153333
i2_LQ_muscle_c40367/f1p4/2258	OAF	25.5267	10.9133	0.706667	9.21667
i2_LQ_muscle_c40459/f1p1/2809	FAM184B	2.11667	1.92333	3.11333	0.0833333
i2_LQ_muscle_c40804/f1p4/2438	STOX2	2.85667	0.05	0.0766667	0.233333
i2_LQ_muscle_c4093/f1p0/2375		0.03	0.38	0.966667	0.0333333
i2_LQ_muscle_c41111/f1p6/2222	LOC101803723	29.7333	22.2033	37.9567	0
i2_LQ_muscle_c41219/f1p0/2777	LOC106014822	0.826667	0.02	0.0133333	0.156667
i2_LQ_muscle_c41220/f1p3/2458	RDH10	15.7	1.94333	0.923333	11.6967
i2_LQ_muscle_c41264/f1p3/2582	TRDN	0.173333	1.73333	2.74	0.11
i2_LQ_muscle_c41356/f1p590/3094	COL3A1	150.493	0	0	31.6033
i2_LQ_muscle_c4154/f1p32/2258	MAPRE1	13.22	4.36333	0	5.09333
i2_LQ_muscle_c41548/f1p1/2950		2.60667	0.606667	0.456667	0.176667
i2_LQ_muscle_c41641/f1p5/2859	ATP2A1	0.06	2.45333	1.1	0.0466667
i2_LQ_muscle_c41749/f1p2/2148	TUBGCP5	1.05	0	0.86	0.616667
i2_LQ_muscle_c41830/f1p2/2368	EMC2	0	0.0266667	0.383333	0.0433333
i2_LQ_muscle_c41843/f1p0/2646		3.79333	1.97333	2.15	0.23
i2_LQ_muscle_c4201/f4p6/2461	SLC37A4	0.1	2.03333	16.12	0
i2_LQ_muscle_c42048/f1p18/2707	TTN	0	0.15	0.953333	0.0566667
i2_LQ_muscle_c42120/f1p2/2698	RINT1	3.21333	0	0	6.13333
i2_LQ_muscle_c42310/f1p0/2245	LOC106040412	1.29667	0	0	0.256667
i2_LQ_muscle_c42372/f1p7/2197	VPS35	0	0.676667	2.09333	0.203333
i2_LQ_muscle_c42524/f1p5/2677	SMIM5	0.74	0.02	0	0.21
i2_LQ_muscle_c42565/f1p30/2274	LOC104570237	0.68	9.47	10.9233	0
i2_LQ_muscle_c43058/f1p5/2685	DUSP1	0.493333	0.26	0.623333	0
i2_LQ_muscle_c43103/f1p1/2991		0	0.156667	0.25	0.0233333
i2_LQ_muscle_c43112/f1p13/2129	CASQ2	1.91	0	40.7433	0
i2_LQ_muscle_c43199/f1p1/2308	CHRNA1	0.0533333	0.07	0.07	2.33667
i2_LQ_muscle_c43308/f1p11/2538	MYBPH	12.2967	11.46	88.37	3.50667
i2_LQ_muscle_c43320/f1p2/2639	ARL8B	0.246667	0.983333	6.05	16.5067
i2_LQ_muscle_c43358/f1p1/2748	CCNK	0.363333	0.16	0	0.55
i2_LQ_muscle_c43422/f1p1/2928	ZBTB16	13.7333	11.1667	24.6567	0.376667
i2_LQ_muscle_c43517/f1p3/2407	LOC101794537	8.46	3.18	6.37333	0.426667
i2_LQ_muscle_c44146/f2p2/2068	CLTB	6.89333	0.683333	18.5567	14.3667
i2_LQ_muscle_c44469/f1p0/2092	LOC106039326	0.5	7.90333	4.75	0.15
i2_LQ_muscle_c44768/f1p6/2095	USP13	0.343333	3.92667	3.33	0.196667
i2_LQ_muscle_c44800/f1p2/2018	FMNL2	0.04	1.77333	3.39333	2.89
i2_LQ_muscle_c44994/f1p0/2043	LOC106045119	6.31333	1.63667	0.163333	29.8467
i2_LQ_muscle_c45206/f1p1/2101	KIAA1755	0.0666667	1.13333	0.2	2.20667
i2_LQ_muscle_c45249/f1p73/2041	COL1A1	238.447	54.2567	96.5067	15.0933
i2_LQ_muscle_c4540/f1p4/2403	STOX2	5.57333	0.216667	0.22	0.34
i2_LQ_muscle_c45547/f1p4/2044	SLC29A1	8.59	3.61	8.02667	0.66
i2_LQ_muscle_c4564/f1p0/2154	NR4A1	9.71	11.5133	13.9733	0.796667
i2_LQ_muscle_c45795/f1p4/2046	LRRC17	3.76667	1.11333	0.146667	3.64333
i2_LQ_muscle_c48017/f1p2/2750		2.68667	0.17	0.203333	2.62
i2_LQ_muscle_c48018/f1p8/2732	YTHDC1	0	0.0366667	5.47333	0
i2_LQ_muscle_c48180/f1p5/2580	ACSS1	0.7	0.00666667	0.136667	0.00666667
i2_LQ_muscle_c48381/f2p1/2162	JPH1	0.466667	4.80333	6.97333	0.07
i2_LQ_muscle_c48420/f1p1/2482	LOC106017218	4.3	0.02	0.113333	0.43
i2_LQ_muscle_c48444/f1p2/2278	KIF11	1.26333	0.236667	0.0466667	3.03667
i2_LQ_muscle_c48479/f1p0/2752	SLC25A48	1.03333	0.123333	0.04	1.4
i2_LQ_muscle_c4881/f1p29/2260	ATP2A1	0	1.97	1.21333	0.03
i2_LQ_muscle_c48913/f1p4/2818	PYGM	8.25	101.69	84.3067	1.22
i2_LQ_muscle_c49006/f1p6/2994		4.34333	0.166667	0.0166667	2.84333
i2_LQ_muscle_c49148/f1p2/3026	VWF	4.05667	24	29.7567	1.99333
i2_LQ_muscle_c49309/f1p5/2327	FNDC1	10.0767	3.91333	1.01333	14.1167
i2_LQ_muscle_c49369/f1p1/2438	CDC42BPA	0.683333	0.00666667	1.49333	0.596667
i2_LQ_muscle_c49404/f1p4/2039	LOC101791922	0.623333	0.146667	0.386667	0
i2_LQ_muscle_c49486/f1p0/2418	LOC101792067	1.78333	9.36	13.3667	1.48667
i2_LQ_muscle_c49529/f1p5/2382		2.13333	0.05	0.0533333	3.53333
i2_LQ_muscle_c49899/f1p5/2531	AMOTL1	0	4.18667	2.47667	1.14667
i2_LQ_muscle_c49902/f1p11/2656	KIF24	1.53667	0.09	0	0.366667
i2_LQ_muscle_c5045/f1p1/2947	ASB2	0.57	1.94	9.63	0.48
i2_LQ_muscle_c50663/f1p10/2687	LMO7	2.87333	0.26	1.07	0.01
i2_LQ_muscle_c50734/f1p4/2386	SPRY1	0.206667	1.06667	2.85	0.246667
i2_LQ_muscle_c50799/f1p4/3029	ADD3	0	0.02	0.286667	0
i2_LQ_muscle_c50830/f1p1/2505	PPAPDC3	8.73333	0.623333	13.6967	1.96
i2_LQ_muscle_c50839/f1p0/2390	KERA	0.726667	0.0233333	0.0166667	4.01
i2_LQ_muscle_c50920/f1p1/2560	KCNG2	7.06333	0.586667	1.99	0.4
i2_LQ_muscle_c51312/f1p0/2212	LOC106036777	0.48	0.01	0	0.08
i2_LQ_muscle_c51353/f1p2/2917	ST8SIA6	11.31	1.20667	0.993333	16.1033
i2_LQ_muscle_c51444/f1p0/2893	LOXHD1	1.19333	0.0533333	0	0.61
i2_LQ_muscle_c51519/f1p7/2818	MYOT	3.44667	0	0	0.11
i2_LQ_muscle_c51600/f1p1/2582	DNAH3	0.0466667	0.27	0.946667	0.223333
i2_LQ_muscle_c51608/f1p1/2674		0.653333	0.0733333	0	0.32
i2_LQ_muscle_c51686/f1p8/2171	ACO2	0	0.31	24.4133	0.226667
i2_LQ_muscle_c51835/f1p0/2302	LOC106019963	2.55	0.22	0.07	1.22
i2_LQ_muscle_c51939/f1p5/2367	RBM24	3.64333	0.403333	0.22	1.87
i2_LQ_muscle_c52006/f1p3/2506	LRRC15	36.6833	5.78333	1.41333	35.2
i2_LQ_muscle_c52018/f1p4/2569	LOC105409444	0.333333	1.52667	2.97	0.186667
i2_LQ_muscle_c52196/f1p2/2658	NCAPH	3.08	0.39	0.33	0
i2_LQ_muscle_c52324/f1p19/2673	ITGB1	100.82	55.6633	0.453333	10.7167
i2_LQ_muscle_c5241/f1p0/2957		0.37	0.32	0.296667	0
i2_LQ_muscle_c52518/f1p1/2178	SLC25A15	1.15667	6.6	19.17	5.24333
i2_LQ_muscle_c52770/f1p1/2487	TRIM7	0.123333	0.38	1.79667	0
i2_LQ_muscle_c52846/f1p6/2211	MYOT	0	0.0466667	13.2667	19.93
i2_LQ_muscle_c52967/f1p12/3055	PTRF	21.4133	0	13.1833	10.73
i2_LQ_muscle_c53082/f1p1/2484	LOC102107999	0.0266667	1.90667	0.706667	0
i2_LQ_muscle_c53169/f1p9/2524	EPB41L2	9.38333	2.04667	0.0433333	1.01333
i2_LQ_muscle_c53204/f1p505/2717	COL3A1	202.807	0	11.0733	50.2233
i2_LQ_muscle_c53528/f1p3/2344	TUBE1	0	0.526667	1.33667	0.1
i2_LQ_muscle_c53638/f1p4/2197	LY75	0	0.07	0.576667	0.0866667
i2_LQ_muscle_c53646/f1p0/2207	LOC101802445	6.79333	0.2	0.17	12.6033
i2_LQ_muscle_c53981/f1p2/2785	LZTS1	29.0033	2.48	3.39	27.9767
i2_LQ_muscle_c53984/f1p1/2834	UMPS	0.0333333	0.913333	0.796667	2.89333
i2_LQ_muscle_c53991/f1p4/2992	HEBP2	0.286667	0.0366667	1.79667	0.426667
i2_LQ_muscle_c54057/f1p15/2529	LAMB1	15.3467	2.11	0	2.14333
i2_LQ_muscle_c54138/f1p2/2234	FATE1	0	1.89333	1.78667	0.4
i2_LQ_muscle_c54140/f1p1/2688	LOC101799420	1.53	0.276667	0.623333	0
i2_LQ_muscle_c54156/f1p15/2537	CIRBP	196.29	16.8967	5.72667	275.933
i2_LQ_muscle_c54313/f1p9/2334	H3F3B	0.43	0.11	16.8367	108.12
i2_LQ_muscle_c54496/f1p6/2439	EGFL6	3.16	0	0.18	7.65
i2_LQ_muscle_c54606/f1p1/2338	DUSP26	5.57333	0.94	0.26	0.643333
i2_LQ_muscle_c54705/f1p0/2284	LOC106018147	0.106667	1.59667	2.92	0.11
i2_LQ_muscle_c54819/f1p19/2890	COL4A2	28.39	10.1033	25.6467	3.79333
i2_LQ_muscle_c54849/f1p0/2812	NIT2	0.666667	0.0133333	0.01	0.14
i2_LQ_muscle_c54880/f1p0/2426	CYTH1	16.2267	7.52	6.32667	1.78667
i2_LQ_muscle_c54911/f1p1/2884	TOP3B	1.47	5.38333	7.84333	13.2633
i2_LQ_muscle_c54918/f1p2/2968	CISH	0.976667	8.52667	17.42	1.48667
i2_LQ_muscle_c54972/f1p53/2745	LOC102107999	0	1.18333	1.87333	0
i2_LQ_muscle_c55014/f1p221/2846		1.88333	1.23	2.44333	0.0633333
i2_LQ_muscle_c55040/f1p1/2169	MPP1	0.14	3.04667	2.44333	0.483333
i2_LQ_muscle_c55090/f1p0/2287	LRRC30	0	2.85	2.16333	0
i2_LQ_muscle_c55129/f1p20/2766	TPM1	0.0766667	0.856667	1.02667	1.99667
i2_LQ_muscle_c5518/f1p7/2154	FAM13B	4.00333	1.42667	0	4.94667
i2_LQ_muscle_c55235/f1p2/2592	CCNG1	0	0	2.24333	0
i2_LQ_muscle_c55245/f1p5/2140	PLCE1	0.91	2.39333	6.53667	0.533333
i2_LQ_muscle_c55367/f1p8/2944	PACSIN3	3.9	0.103333	0.126667	1.21
i2_LQ_muscle_c55641/f1p8/2409	LMO7	3.11333	1.14333	2.22	0.206667
i2_LQ_muscle_c55746/f1p3/2858	FSCN1	7.19	1.32	0.47	11.5367
i2_LQ_muscle_c55790/f1p1/2715	LOC106017218	3.31	0.0633333	0	0.456667
i2_LQ_muscle_c55819/f1p31/2987	TUBAL3	11.1833	1.1	0.163333	17.8467
i2_LQ_muscle_c55846/f1p5/2713	KMT2E	0	0.556667	0	0.49
i2_LQ_muscle_c55968/f1p1/2553		12.4067	0.866667	0.61	25.98
i2_LQ_muscle_c56061/f1p0/2909	FAM69A	0.0133333	0.656667	0.356667	0.643333
i2_LQ_muscle_c56111/f1p12/2921	TTN	0.04	0.176667	1.23333	0.0233333
i2_LQ_muscle_c56125/f1p0/2678	AGPAT2	2.73333	2.1	3.74667	0.193333
i2_LQ_muscle_c56162/f1p27/2283	AHCY	0.683333	0	0	0
i2_LQ_muscle_c56345/f1p0/2632	LOC106015817	1.35667	0.0133333	0.0533333	1.19
i2_LQ_muscle_c56346/f1p15/3175	TTN	0	0	0.29	0
i2_LQ_muscle_c5644/f1p6/3167	ATP2A1	0.01	1.31333	0.78	0.00333333
i2_LQ_muscle_c56608/f1p63/2716	NEB	2.30667	0.14	0.00333333	0
i2_LQ_muscle_c5662/f1p5/2389	GM2A	54.9467	16.64	6.34333	30.96
i2_LQ_muscle_c56637/f1p307/2771		0.47	12.2267	10.2867	0.0133333
i2_LQ_muscle_c56650/f1p3/2896	FITM2	0.886667	1.00667	2.6	0
i2_LQ_muscle_c56686/f1p12/2227	ANKRD10	0	0.823333	7.73667	2.27333
i2_LQ_muscle_c56714/f1p1/2307	NOA1	0.646667	0	0.0733333	0
i2_LQ_muscle_c56718/f1p1/2346		1.37333	0.18	0.336667	0.0633333
i2_LQ_muscle_c56723/f1p2/2311	LOC106042084	342.907	0.02	0.17	407.223
i2_LQ_muscle_c5691/f1p2/2844	FLVCR2	4.42333	0.66	0.38	4.81
i2_LQ_muscle_c57161/f1p20/2720	OGN	60.96	20.7967	6.24333	51.9733
i2_LQ_muscle_c57477/f1p0/2700		0.373333	0.153333	0	0.303333
i2_LQ_muscle_c57728/f1p2/3037	LOC109368506	3.64333	0.0833333	0	0.32
i2_LQ_muscle_c57771/f1p4/2578	SH3BP5	0.123333	0.373333	2.08333	0.46
i2_LQ_muscle_c57859/f1p1/2241	DDX23	0	0	0	8.39
i2_LQ_muscle_c57873/f1p0/2574	LOC106017823	3.34	0.11	0.463333	0.0833333
i2_LQ_muscle_c58097/f1p2/2195	PDLIM7	33.96	7.16667	2.91667	22.1
i2_LQ_muscle_c58105/f1p0/2565	ASB4	0.0433333	1.09	2.51	0
i2_LQ_muscle_c58134/f1p16/2331	SERPINH1	0.75	6.13667	6.58667	1.27333
i2_LQ_muscle_c5818/f1p5/2456		0.693333	0.256667	0.01	0.13
i2_LQ_muscle_c58187/f1p1/2628	AGPS	0	1.57667	1.55667	5.36
i2_LQ_muscle_c58235/f1p14/3201	ATP2A1	26.9667	406.723	208.233	30.8033
i2_LQ_muscle_c58240/f1p0/2252	LOC106017693	1.82333	0.246667	0.863333	16.3533
i2_LQ_muscle_c58336/f1p3/2546	FAM134A	0	0.0233333	1.13667	2.33333
i2_LQ_muscle_c58522/f1p0/2855	COPG2	0	0.686667	3.39333	3.28
i2_LQ_muscle_c58646/f1p2/2287	TMEM233	5.11333	0.383333	1.68667	0
i2_LQ_muscle_c58725/f1p9/2279	TTN	0	0.46	1.74	0
i2_LQ_muscle_c5923/f1p0/2618	KCNJ6	2.77333	0.00666667	0.00666667	1.04333
i2_LQ_muscle_c6037/f1p3/2321	MYOT	6.34667	0	0	1.02
i2_LQ_muscle_c60476/f1p0/2087	WNT16	1.12667	0.0666667	0.04	0.336667
i2_LQ_muscle_c60873/f1p4/2049	LOC101794869	5.11	0.48	1.51	0.26
i2_LQ_muscle_c61419/f1p2/2105	GYS1	24.5267	116.327	164.837	22.8867
i2_LQ_muscle_c61463/f1p0/2049	LOC101802445	2.83	0.08	0.106667	6.01333
i2_LQ_muscle_c61510/f1p1/1979	TPRG1L	2.91667	3.03333	2.72667	0
i2_LQ_muscle_c61622/f1p0/2029	LOC106015563	2.6	0.216667	0.253333	0.196667
i2_LQ_muscle_c6195/f1p0/2732	ENPP6	2.35333	0.673333	0.156667	2.59
i2_LQ_muscle_c62712/f1p34/3017	LOC102107999	0	1.44333	1.43	0
i2_LQ_muscle_c6356/f1p1/2555	BRINP1	2.64333	0.206667	1.59667	0
i2_LQ_muscle_c64469/f1p8/2142	LOC106042084	1.15667	0.00666667	0	0.813333
i2_LQ_muscle_c64550/f1p1/2638	LOC102107999	0.0266667	7.86667	8.27333	0
i2_LQ_muscle_c64683/f1p12/2481		1.49333	0	0	0.41
i2_LQ_muscle_c64713/f1p4/2126	RBSN	2.13	0	2.19	0
i2_LQ_muscle_c64822/f1p0/2979	LOC101798065	1.31	0	0	0.986667
i2_LQ_muscle_c64889/f1p1/2479	ANKRD11	1.46333	0.606667	0	2.14
i2_LQ_muscle_c64899/f1p1/2425	EEF1G	0	45.74	17.0767	2.57333
i2_LQ_muscle_c64971/f1p3/2595	FSCN1	8	1.41333	0.36	10.49
i2_LQ_muscle_c65158/f1p2/2791	PDE2A	13.0433	0.303333	0.546667	2.79333
i2_LQ_muscle_c6518/f1p12/2433	LDB3	6.73333	0.896667	0.31	3.35
i2_LQ_muscle_c65193/f1p1/2569	RASSF6	2.03	0.0633333	0.02	0.28
i2_LQ_muscle_c65259/f1p9/3059	ATP2A1	0	0.766667	1.25333	0
i2_LQ_muscle_c65420/f1p1/2529	LOC101804245	0.596667	0.533333	2.16	0
i2_LQ_muscle_c65431/f1p12/2798	UGP2	2.99667	20.8967	36.1867	16.47
i2_LQ_muscle_c6570/f1p5/2395	STBD1	0.586667	0.0433333	0.18	0.01
i2_LQ_muscle_c65737/f1p14/2662	LOC106035648	0.52	0.07	0	0.543333
i2_LQ_muscle_c65793/f1p33/2358	ADD1	5.21667	0.87	0	4.91667
i2_LQ_muscle_c65836/f1p0/2833	TNNC1	1.65	0.196667	0.1	0.82
i2_LQ_muscle_c65978/f1p54/2810	ACTN2	11.6233	9.85667	0.00666667	9.68333
i2_LQ_muscle_c66287/f1p3/2391	ANGEL1	4.46333	0.316667	0	0.0366667
i2_LQ_muscle_c66365/f1p0/2676	NOCT	1.92333	7.28	13.48	1.27667
i2_LQ_muscle_c66436/f1p12/2575		0.756667	0	0.0266667	0.08
i2_LQ_muscle_c66479/f1p0/2499	SCN4B	3.62	8.35	36.8433	1.15
i2_LQ_muscle_c66633/f1p114/1960	TTN	0.12	0.946667	1.81	0
i2_LQ_muscle_c66638/f1p14/2268	CAPRIN1	7.38667	4.57667	0	0
i2_LQ_muscle_c66647/f1p0/2748	CLK1	0.406667	4.39333	3.89667	1.12333
i2_LQ_muscle_c66660/f1p29/2800	CAPN3	0.123333	7.49333	10.0233	0.706667
i2_LQ_muscle_c66725/f1p1/2935	RPS6KA1	0.49	0.906667	0.00333333	1.11333
i2_LQ_muscle_c66789/f1p0/2862		0.373333	0	0	0.566667
i2_LQ_muscle_c66876/f1p20/3465	REEP1	29.4833	4.95	5.34333	0.76
i2_LQ_muscle_c66884/f1p0/2948	LOC106015769	0.15	0.883333	2.23667	0.0833333
i2_LQ_muscle_c66911/f1p6/2679		0.39	0.12	0	0.186667
i2_LQ_muscle_c66979/f1p2/2887	USP13	2	2.49333	15.4733	3.58667
i2_LQ_muscle_c67019/f1p0/2339		0.983333	0.106667	0.0333333	0.24
i2_LQ_muscle_c6705/f1p4/2449	LOC104570237	0	0.293333	0.316667	0
i2_LQ_muscle_c67064/f1p3/2655	MGP	25.6367	379.823	240.907	11.1
i2_LQ_muscle_c67070/f1p3/2370	ASB11	0.0333333	0.656667	5.71	0.123333
i2_LQ_muscle_c67115/f1p14/2454	EEF1G	13.6033	14.3567	0.24	5.68667
i2_LQ_muscle_c67146/f1p1/2998	FEZ2	2.13333	3.93667	16.6267	2.56333
i2_LQ_muscle_c67213/f1p5/2210	LOC102107999	1.10333	27.24	14.5	0.146667
i2_LQ_muscle_c67496/f1p13/2323		4.31	1.18333	0.726667	0.146667
i2_LQ_muscle_c67545/f1p0/2776	GLUL	2.09	2.32667	12.7033	1.77333
i2_LQ_muscle_c67562/f1p3/2876	VPS36	2.43667	1.04667	3.1	0.196667
i2_LQ_muscle_c67727/f1p5/2394	ASPH	9.75667	32.7567	91.25	3.37333
i2_LQ_muscle_c67846/f1p9/2913	TNNT2	13.3067	0.996667	0.22	25.3867
i2_LQ_muscle_c6791/f1p2/2501	CAMK1G	1.00333	0.0266667	0	0.563333
i2_LQ_muscle_c68027/f1p0/2252	LEF1	2.37667	0.18	0.0666667	3.61667
i2_LQ_muscle_c68105/f1p4/2615	FNBP1L	2.07	2.52667	0.206667	0
i2_LQ_muscle_c68119/f1p7/2498	CDH15	0	5.08333	0	68.42
i2_LQ_muscle_c68229/f1p1/2142	LOC104570237	0.316667	7.74	7.98333	0.0366667
i2_LQ_muscle_c68305/f1p23/3198	ATP2A1	0	0.713333	0.42	0
i2_LQ_muscle_c68378/f1p3/2243	JPH1	0.0566667	0.873333	1.88667	0.0266667
i2_LQ_muscle_c68403/f1p2/2287	RNF139	0.233333	0.603333	2.36333	0.486667
i2_LQ_muscle_c68461/f1p0/2850	DCBLD1	1.81333	0.143333	0.0933333	1.35667
i2_LQ_muscle_c68592/f1p15/2674	UACA	5.24667	0.146667	0.0833333	2.79
i2_LQ_muscle_c68827/f1p1/2165	PLK1	0.736667	0.636667	0.08	10.9933
i2_LQ_muscle_c69010/f1p2/2297	OSBPL5	0.726667	0.21	1.16333	0
i2_LQ_muscle_c69297/f1p3/3472	ADAM19	3.05667	0.32	0.206667	1.57667
i2_LQ_muscle_c6939/f1p5/2493	COBL	0.0966667	1.17333	2.29	0
i2_LQ_muscle_c69535/f1p6/2372	HSP90AA1	1.97333	11.9367	14.2867	3.85333
i2_LQ_muscle_c69675/f1p0/2882	SLC13A3	1.86667	0.04	0.02	0.146667
i2_LQ_muscle_c69802/f1p2/2337	LOC106040353	17.4567	1.33667	0.47	10.01
i2_LQ_muscle_c69850/f1p10/2325	LMNA	0	18.72	8.69667	0.636667
i2_LQ_muscle_c70060/f1p2/2442		4.74333	0.286667	0.0633333	3.74
i2_LQ_muscle_c7029/f1p0/2212		0.976667	0.00666667	0	0.926667
i2_LQ_muscle_c7031/f1p4/2502	GALNT18	1.16333	0	0.493333	0.00666667
i2_LQ_muscle_c70492/f1p1/2848	TXLNB	0	0.573333	0.656667	0.156667
i2_LQ_muscle_c70597/f1p4/2879	FKBP5	2.00333	9.31333	7.74667	0.12
i2_LQ_muscle_c70604/f1p5/2289	ADD3	0.106667	0.856667	1.93667	0.05
i2_LQ_muscle_c7083/f1p0/2685		0	0.0266667	0.29	0.00333333
i2_LQ_muscle_c71032/f1p1/2940	MAD1L1	0.913333	0.253333	0	1.06667
i2_LQ_muscle_c71035/f1p0/2658	LOC106034733	0	0.39	0.38	0.0966667
i2_LQ_muscle_c71240/f1p18/3552	MYBPC2	9.39333	370.193	429.333	0.05
i2_LQ_muscle_c71473/f1p6/2386	MYOT	20.95	0	0	9.11
i2_LQ_muscle_c71779/f1p10/2124	NT5C2	15.05	1.29333	1.04667	5.38333
i2_LQ_muscle_c71782/f1p17/3387	ATP2A1	0.383333	7.24333	7.57	0.0733333
i2_LQ_muscle_c71803/f1p3/2816	FKBP10	43.1967	4.45667	4.84667	51.73
i2_LQ_muscle_c71832/f1p3/2794	PAFAH1B2	0.25	0.31	2.62333	1.24
i2_LQ_muscle_c71886/f1p1/2556		0.0733333	0.533333	1.05333	0.0833333
i2_LQ_muscle_c71988/f1p0/2551		3.95333	0.616667	2.14333	0.12
i2_LQ_muscle_c72054/f1p12/2565	LDB3	0	8.97667	16.5033	0
i2_LQ_muscle_c72244/f1p6/2288	COPG1	2.66667	6.42333	0	2.56667
i2_LQ_muscle_c72293/f1p11/2273	STMN1	7.56333	0.626667	0.43	10.1767
i2_LQ_muscle_c72366/f1p1/2230	SPEG	45.6633	47.6467	0.26	0.0933333
i2_LQ_muscle_c72386/f1p4/2527	KLHL30	13.5467	0.39	8.11667	0.01
i2_LQ_muscle_c72452/f1p5/2755	HNRNPA3	3.10667	0.703333	0.203333	0.0233333
i2_LQ_muscle_c72503/f1p1/2382	MVK	2.28333	5.22667	0.376667	8.17333
i2_LQ_muscle_c72585/f1p17/2831	ANXA6	3.61667	0.343333	0.113333	2.89
i2_LQ_muscle_c72604/f1p4/2474	FAM212B	9.68	1.63	0.886667	9.72333
i2_LQ_muscle_c72623/f1p3/2855	LOC102107999	0	22.6067	0.436667	0
i2_LQ_muscle_c72732/f1p0/2373		1.98333	0.0533333	0	0.0466667
i2_LQ_muscle_c72806/f1p13/2375	LAMB1	0.196667	4.22667	55.4467	12.41
i2_LQ_muscle_c72909/f1p0/2938	MMP15	3.96	1.36667	0.163333	1.41667
i2_LQ_muscle_c72993/f1p0/2728	MYLK2	0.563333	7.06667	6.81	0.133333
i2_LQ_muscle_c73141/f1p2/2664	GPD1	0.503333	6.16333	30.7	0.0533333
i2_LQ_muscle_c73207/f1p3/2835	DBR1	0.383333	0	0.756667	0.563333
i2_LQ_muscle_c73240/f1p0/2905	LOC106040575	4.05333	0.03	0.153333	0.48
i2_LQ_muscle_c73354/f1p2/2483	RNF207	0	7.92667	13.5833	0.33
i2_LQ_muscle_c73506/f1p3/2962	MXRA8	1.00667	0.686667	0	0
i2_LQ_muscle_c73936/f1p2/2523	ATP8A2	3.11667	0.03	0.0233333	0.403333
i2_LQ_muscle_c73984/f1p0/2245		0.103333	1.35667	2.02333	0.106667
i2_LQ_muscle_c74051/f1p10/2901	ENAH	2.70333	17.4667	18.13	5.30333
i2_LQ_muscle_c74224/f1p7/2833	RCN1	9.15	0.01	3.52	3.90333
i2_LQ_muscle_c74515/f1p0/2969	LOC103925716	0.45	0	0.11	0
i2_LQ_muscle_c74598/f1p3/2280	ABLIM3	8.06333	0.853333	0.14	6.33667
i2_LQ_muscle_c74771/f1p2/2379	PI15	1.89	0	0.0266667	0.476667
i2_LQ_muscle_c76521/f1p4/2080	LOC104295380	0	0.426667	0.363333	0
i2_LQ_muscle_c7753/f1p8/2581	GPI	1.84	0	10.75	0
i2_LQ_muscle_c77544/f1p11/2100	SHISA2	0.843333	0	0	0.736667
i2_LQ_muscle_c77845/f1p3/2076	MSS51	5.61	4.59667	3.18667	0.153333
i2_LQ_muscle_c78233/f1p3/2056	ATP2A1	0.0166667	5.56	3.72667	0.0333333
i2_LQ_muscle_c78327/f1p3/2045	LOC101796694	4.71667	9.73667	27.72	5.94333
i2_LQ_muscle_c7836/f1p1/2396	SYT4	1.37667	0.11	0.06	1.21333
i2_LQ_muscle_c7846/f1p1/2100	FOS	5.86667	3.95333	16.1967	0.51
i2_LQ_muscle_c78758/f2p4/2072	EEPD1	0.553333	0	0	0.243333
i2_LQ_muscle_c78972/f1p99/2175	MYH1F	5.66333	334.547	548.003	1.65667
i2_LQ_muscle_c79830/f1p1/2136	SPEG	55.6267	13.7167	0.08	0.32
i2_LQ_muscle_c80389/f1p0/2382	LOC102107999	0.253333	9.41	31.86	0
i2_LQ_muscle_c80480/f1p2/2792	ELN	43.09	11.4967	74.22	4.82667
i2_LQ_muscle_c80507/f1p0/2404	CORO2B	0.903333	0.326667	0	1.24
i2_LQ_muscle_c80554/f1p1/2287		0	0.336667	0.883333	0.0266667
i2_LQ_muscle_c80564/f1p1/2971	LOC101800035	0.366667	10.74	12.5433	0.343333
i2_LQ_muscle_c80651/f1p14/2671		1.06667	0	0	0
i2_LQ_muscle_c81172/f1p0/2887	MMP15	3.15	1.02667	0.0266667	0.813333
i2_LQ_muscle_c81395/f1p15/2855	NRAP	0.0666667	0.313333	3.94667	0
i2_LQ_muscle_c81438/f1p6/2343	PFKM	81.7067	386.433	294.877	0.0133333
i2_LQ_muscle_c81500/f1p2/2131	CRHR2	0	0	0.11	0.823333
i2_LQ_muscle_c81507/f1p1/2595	PLK1	0.12	0.136667	0.0633333	3.02
i2_LQ_muscle_c81665/f1p38/3103	CAPN3	1.25333	7.47667	13.6833	0.95
i2_LQ_muscle_c81732/f1p0/2774	LOC106040774	0.903333	0.08	0.01	0.283333
i2_LQ_muscle_c82196/f1p8/2571	SLC7A2	0.41	1.68333	2.86	0
i2_LQ_muscle_c82257/f1p6/2564	LOC102107999	0	4.18	11.4433	0
i2_LQ_muscle_c82387/f1p7/2487	SLC25A4	1.33333	6.76667	37.1867	1.49333
i2_LQ_muscle_c82462/f1p11/2870	PDGFRA	15.3933	4.47333	2.04333	1.11667
i2_LQ_muscle_c82566/f1p19/2757	MLF1	0	0.58	0.516667	0.53
i2_LQ_muscle_c82667/f1p31/2509	MAPRE1	0.293333	0	6.34	76.9567
i2_LQ_muscle_c82695/f1p6/3007	SF3A1	0.04	0.59	12.47	16.37
i2_LQ_muscle_c82881/f1p0/2805	BAZ2B	0.00333333	0.266667	1.07333	0.253333
i2_LQ_muscle_c82914/f1p47/3192	LOC102107999	0	3.89	1.84333	0
i2_LQ_muscle_c83019/f1p0/2608	LOC101805201	2.92	0.0466667	3.75	0.0133333
i2_LQ_muscle_c83124/f1p2/2242	ZNF326	0.156667	2.35667	1.42333	7.14333
i2_LQ_muscle_c83139/f1p7/2684	LOC106020427	7.30667	9.83667	0.0133333	4.50333
i2_LQ_muscle_c8377/f1p5/2219	HSD17B12	0.83	1.98667	0.96	0
i2_LQ_muscle_c8411/f1p0/2166		6.23	0.616667	2.41667	0.166667
i2_LQ_muscle_c8415/f1p213/3004		0.48	0.0433333	0	0.226667
i2_LQ_muscle_c84159/f2p0/2102	NR4A1	28.5467	50.42	25.0367	3.01
i2_LQ_muscle_c84666/f1p2/2705	LOC102107999	0	35.2033	272.193	0
i2_LQ_muscle_c8468/f6p2/2495		0.87	0.4	0	0.216667
i2_LQ_muscle_c8532/f1p2/2709	CCNL2	0.783333	1.79	10.2533	2.22667
i2_LQ_muscle_c85858/f1p1/2083	CLCN1	0.123333	4.42667	3.45667	0.0133333
i2_LQ_muscle_c85962/f1p31/2067	MAPRE1	2.18667	0.113333	0.08	5.87667
i2_LQ_muscle_c86253/f1p3/2654	TMOD1	0.88	0.15	0	0.5
i2_LQ_muscle_c86698/f1p24/2632	MLF1	0	0.39	0.796667	0
i2_LQ_muscle_c87110/f5p11/2367	NEXN	32.17	0.0466667	34.2533	13.3267
i2_LQ_muscle_c8756/f1p2/2344	UBR3	0.5	0.16	1.15667	0
i2_LQ_muscle_c87659/f1p8/2815	COBL	3.23667	0.236667	1.23667	0
i2_LQ_muscle_c8812/f1p6/2714	CKMT2	1.71333	7.83	66.6167	0.0633333
i2_LQ_muscle_c8823/f1p0/2954	KCNAB1	6.29	1.37667	0.583333	8.52333
i2_LQ_muscle_c8824/f1p2/2153	ELN	22.0067	9.35	24.93	3.37667
i2_LQ_muscle_c88652/f1p4/2433	EEF1G	488.767	133.827	6.12	23.3267
i2_LQ_muscle_c8956/f1p7/2890	SH3BP5	0	0.02	23.41	23.64
i2_LQ_muscle_c89625/f1p327/2566	MYOM2	9.50667	15.4067	45.6233	0
i2_LQ_muscle_c89642/f1p388/2866	COL3A1	4.81	0	1.03333	0.216667
i2_LQ_muscle_c9001/f1p32/2817	COL5A2	8.15	0	0	1.95667
i2_LQ_muscle_c9012/f1p17/2785	TTN	0.02	0.0533333	0.896667	0
i2_LQ_muscle_c90294/f1p1/1993		1.10333	0	0	0.17
i2_LQ_muscle_c90346/f1p0/2028	BEST3	0	0.103333	0.67	0
i2_LQ_muscle_c90703/f1p0/2022	COL17A1	0.04	4.78333	5.49	4.97333
i2_LQ_muscle_c90767/f1p0/2028		7.56333	1.17333	3.57333	0.31
i2_LQ_muscle_c9314/f1p532/2683	COL1A2	5.91667	0.21	8.95333	0.133333
i2_LQ_muscle_c9559/f1p7/3049	TGFBI	0	0.596667	2.06	0.376667
i2_LQ_muscle_c9711/f1p4/2497	SH3BP5	0	2.62333	7.76	0.0866667
i3_HQ_muscle_c10061/f5p1/3515	BTBD11	12.7467	0.876667	0.443333	3.08
i3_HQ_muscle_c10212/f2p51/3691	LDB3	0.14	18.26	2.67667	4.3
i3_HQ_muscle_c1065/f3p5/3199	DNAJB9	3.24333	19.7633	20.5867	3.42
i3_HQ_muscle_c1174/f5p0/3751	NGFR	11.9167	3.15667	1.22667	48.81
i3_HQ_muscle_c13025/f2p33/3445		1.03333	0.0466667	0.0233333	0.2
i3_HQ_muscle_c13473/f4p4/3210	ABLIM2	2.44667	2.95	10.27	0
i3_HQ_muscle_c1365/f2p5/3272	PIEZO2	0.75	0	0	0.293333
i3_HQ_muscle_c1399/f2p0/3533	CEP85L	0	0	5.54333	0
i3_HQ_muscle_c1422/f4p1157/4028		12.4767	25.87	59.73	1.75667
i3_HQ_muscle_c1512/f2p0/3240	TGM2	22.4067	14.6667	27.44	3.62333
i3_HQ_muscle_c15274/f8p4/3501	NT5C1A	3.01667	25.7833	12.7033	0.15
i3_HQ_muscle_c15610/f2p3/3049	MLF1	0.02	2.01333	1.7	0.133333
i3_HQ_muscle_c1622/f6p10/3433	LRRN1	6.12333	0.84	0.436667	8.54667
i3_HQ_muscle_c1715/f2p0/3249	P4HA2	2.77667	0.3	0.85	0.13
i3_HQ_muscle_c1722/f3p0/3983	NRAP	6.23667	22.3633	26.51	0.59
i3_HQ_muscle_c17323/f2p3/3119	ACO2	32.3433	33.3433	0.0466667	0
i3_HQ_muscle_c18048/f3p0/3843	CLIC5	1.41667	15.68	14.1933	0.18
i3_HQ_muscle_c18051/f2p4/3668	HTR3A	2.91	0.0766667	0.103333	0.16
i3_HQ_muscle_c18058/f3p0/3877	DLG2	5.35333	0.116667	0.196667	7.10667
i3_HQ_muscle_c18097/f2p0/3443	LOC101804245	0.64	0.373333	1.62667	0
i3_HQ_muscle_c18115/f2p2/3339	NR1D2	1.12	5.50333	8.86	1.04667
i3_HQ_muscle_c18116/f3p1/3750	EPB41L2	2.65	0	0.09	2.61
i3_HQ_muscle_c18168/f2p0/3268	SYNPO2	9.64667	0.01	9.45	2.99333
i3_HQ_muscle_c18268/f2p4/3978	CADM1	14.6967	2.47	1.22	6.99667
i3_HQ_muscle_c18288/f5p8/3680	SLC20A2	8.04	0.26	15.7233	0.31
i3_HQ_muscle_c18299/f4p0/4051	SEMA6A	0.0833333	0.413333	0.49	4.83
i3_HQ_muscle_c18366/f3p0/3311	LOC101801585	3.99333	15.91	25.6667	3.25
i3_HQ_muscle_c1846/f3p4/3424	CENPI	1.81667	0.42	0.1	3.36333
i3_HQ_muscle_c1865/f4p0/3372		4.01333	0.0533333	0.103333	0.29
i3_HQ_muscle_c18928/f2p0/3735	COL6A3	22.5167	8.94667	13.7367	2.98
i3_HQ_muscle_c19368/f2p0/3219		0	0.0833333	0.62	0
i3_HQ_muscle_c19927/f2p4/3232	TNNC1	18.2433	3.67667	0.966667	16.2933
i3_HQ_muscle_c2032/f3p0/3747	UHRF1	3.91667	0.956667	0.333333	10.97
i3_HQ_muscle_c23978/f2p0/3389	ZC3H18	1.03667	0.143333	0	0.16
i3_HQ_muscle_c25133/f2p0/3473	TNNT3	4.58333	40.0467	130.007	0.366667
i3_HQ_muscle_c2620/f3p3/3467	GHITM	3.09333	4.10333	3.28667	0.21
i3_HQ_muscle_c27309/f3p13/3373	VGLL3	0.566667	0.776667	1.30667	7.15
i3_HQ_muscle_c27598/f2p4/3717		0.516667	11.4767	5.33333	0.206667
i3_HQ_muscle_c2894/f2p6/3579	MACF1	28.1033	1.57333	0.336667	27.3567
i3_HQ_muscle_c29028/f4p0/3633	MYPN	0	11.0533	4.65	0
i3_HQ_muscle_c29116/f3p0/3164	SYNPO2	5.5	0.216667	14.1533	3.45667
i3_HQ_muscle_c3086/f2p22/3294	SLC27A1	1.76	15.9967	15.14	2.78333
i3_HQ_muscle_c30943/f9p0/3292	ABHD5	2.99	22.16	34.77	2.72333
i3_HQ_muscle_c31131/f2p0/3038	NHSL1	9.45667	0.206667	0.453333	3.46333
i3_HQ_muscle_c32689/f8p0/3207	LOC100539229	3.93333	0.173333	0.206667	0.0466667
i3_HQ_muscle_c33053/f2p7/3101	NT5C2	30.3833	3.44	1.55667	4.05
i3_HQ_muscle_c33060/f2p0/3086	FAXDC2	0.486667	3.73333	6.68333	11.2833
i3_HQ_muscle_c33081/f2p0/3102	ERCC3	0.186667	1.58667	1.70333	2.39667
i3_HQ_muscle_c33756/f3p0/3425	LIMA1	3.61333	0.0966667	0	16.52
i3_HQ_muscle_c33877/f2p0/3829	DCLK1	0.323333	0.783333	0.04	5.15333
i3_HQ_muscle_c33950/f2p0/3743	CD36	0.286667	0.556667	3	0.226667
i3_HQ_muscle_c34004/f2p2/3174	ATP2A1	5.46	44.9167	34.46	3.36
i3_HQ_muscle_c34022/f2p0/3369	RGS5	3.96667	30.1467	24	1.01333
i3_HQ_muscle_c35524/f3p0/3461	MYBPC2	0	10.8133	2.94333	0
i3_HQ_muscle_c3629/f4p0/3602	SLC7A2	0.53	1.52333	5.87	0.126667
i3_HQ_muscle_c3769/f3p2/3682	DCTN1	0.0933333	0.186667	0.366667	2.32333
i3_HQ_muscle_c3912/f6p4/3878	STBD1	68.0367	25.2533	17.97	5.93667
i3_HQ_muscle_c40539/f2p3/3694	FSD2	8.77333	6.64667	18.9567	0.293333
i3_HQ_muscle_c46471/f2p0/3038	FXR1	0	0.956667	0.296667	1.3
i3_HQ_muscle_c48396/f16p1/3298	LOC106042719	1.99333	0.693333	2.03	0
i3_HQ_muscle_c48540/f6p0/3331	LDB3	1.57667	28.9433	30.1967	0.57
i3_HQ_muscle_c48732/f6p0/3321	PDK4	0.88	0.4	2.09	0.0433333
i3_HQ_muscle_c48764/f4p2/3155	LOC101790332	1.19667	0.753333	7.79	0
i3_HQ_muscle_c48845/f4p0/3156	NKAIN4	3.59	0.553333	0.09	1.62333
i3_HQ_muscle_c49068/f4p6/3511	MYBPC2	40.1467	418.02	106.16	0.556667
i3_HQ_muscle_c51431/f2p8/3954	RNF149	3.72667	1.16333	0	0.406667
i3_HQ_muscle_c52323/f2p1/3662	MYBPC1	2.82	0.953333	0.2	2.79
i3_HQ_muscle_c53615/f4p1/3865	PECAM1	10.9967	0.213333	6.98667	0.0466667
i3_HQ_muscle_c53656/f2p6/3796		0.0166667	1.62	11.3067	0
i3_HQ_muscle_c537/f6p0/3651	LOC101804884	9.60667	0.866667	0.703333	11.76
i3_HQ_muscle_c53705/f36p0/3896	SGCB	23.9867	5.62	26.1667	1.28
i3_HQ_muscle_c53748/f64p0/3098	MLF1	2.37333	133.967	128.157	4.56333
i3_HQ_muscle_c53756/f8p1/3102	TMPO	4.79333	16.3233	15.1133	49.4767
i3_HQ_muscle_c53766/f52p1/3377	SHISA2	568.783	30.85	0.896667	281.11
i3_HQ_muscle_c53806/f3p0/3924	ATP2A2	3.71333	19.3533	26.5733	3.09
i3_HQ_muscle_c53971/f17p0/3359	CAPRIN1	19.29	11.6733	0	5.59
i3_HQ_muscle_c53986/f14p0/3683	CADM1	5.05333	0.82	0.243333	3.13667
i3_HQ_muscle_c53988/f2p0/3196	ATP2A1	2.26	39.17	71.3767	0.56
i3_HQ_muscle_c5620/f2p0/3161	MFSD11	4.12667	1.58667	0.07	2.70667
i3_HQ_muscle_c604/f9p4/3371	MSRB3	5.38667	19.2567	31.3267	4.1
i3_HQ_muscle_c6176/f2p5/3396	ADGRL2	1.58	0	0	1.79
i3_HQ_muscle_c706/f11p6/3730	NPNT	8.14	0.363333	0.406667	11.68
i3_HQ_muscle_c771/f7p14/3522	DLD	14.2533	0.153333	0.17	15.9833
i3_HQ_muscle_c8313/f7p3/3467	PYCR1	2.34333	4.56333	5.22667	21.7933
i3_HQ_muscle_c8989/f2p0/3646	FAM78A	6.73	4.20667	0.89	0.586667
i3_HQ_muscle_c916/f5p8/3356	ABHD5	0.373333	11.2567	19.7567	1.33
i3_HQ_muscle_c9523/f2p0/4013	INCENP	3.97667	0.723333	0.15	10.1167
i3_HQ_muscle_c9862/f2p1/3290	POU2AF1	0.86	0.0666667	0.0133333	3.12333
i3_HQ_muscle_c987/f3p1/3259	LOC106040349	0.68	0.0233333	0	0.653333
i3_LQ_muscle_c10028/f1p0/3476	MBNL2	1.28	2.63667	8.56	1.03667
i3_LQ_muscle_c10044/f1p0/3237	FOXP2	0.423333	0.07	0	0.706667
i3_LQ_muscle_c10076/f1p0/3793	SMC5	1.59333	6.45333	33.67	0.59
i3_LQ_muscle_c10153/f1p0/4000	CCNA2	1.87667	3.36	1.39	27.4033
i3_LQ_muscle_c10174/f1p2/3273	CXCL14	1.05333	0	0.0166667	0.04
i3_LQ_muscle_c10329/f1p0/3862	LOC106032355	0.0166667	0.11	1.95	0.0333333
i3_LQ_muscle_c10514/f1p0/3299	CAPN3	1.06333	8.80667	14.1933	0.713333
i3_LQ_muscle_c10703/f1p0/3885		0.563333	0.0466667	0.0266667	0
i3_LQ_muscle_c10926/f1p0/3289	FEM1A	1.70667	22.3567	10.6967	5.14333
i3_LQ_muscle_c11206/f1p0/3537	FAM160A2	1.90667	0.09	3.30667	0.406667
i3_LQ_muscle_c11219/f1p1/3319	ASB2	0.266667	1.11	5.58	0.126667
i3_LQ_muscle_c11386/f1p0/3587	RPL7	0.226667	1.79	2.20333	0.923333
i3_LQ_muscle_c11519/f1p0/3513	IQSEC1	0	0.16	0.07	0.64
i3_LQ_muscle_c11583/f1p42/3190	TSSC1	0.116667	0.763333	1.22333	1.77
i3_LQ_muscle_c11629/f1p1/3346	NEB	0	4.53	0.186667	1.17333
i3_LQ_muscle_c11731/f1p0/3800	MGP	0.393333	4.18333	6.81333	0.203333
i3_LQ_muscle_c11743/f1p0/3269	DMGDH	2.63333	0.14	0.213333	5.09667
i3_LQ_muscle_c12063/f1p12/3894	SOX11	0.746667	0.163333	0.0333333	0.0933333
i3_LQ_muscle_c12115/f1p0/3746	SEPT5	15.73	1.33	1.8	7.72667
i3_LQ_muscle_c12147/f1p1/3339	TMPO	12.3133	6.06	3.51333	0.0733333
i3_LQ_muscle_c12353/f2p48/3447	MAT1A	3.58	0.483333	0.17	3.74
i3_LQ_muscle_c12355/f2p0/4125	PCDH12	13.88	2.01	1.55	13.1467
i3_LQ_muscle_c12442/f1p161/3987	RNF217	1.07333	0.23	0.0466667	0.376667
i3_LQ_muscle_c12461/f1p2/3966		0.0433333	0.13	1.3	0
i3_LQ_muscle_c12544/f1p0/3489	CEP85L	7.02333	1.56	4.84333	0.916667
i3_LQ_muscle_c12560/f1p0/3575	NUP160	0.93	0	0	0.0266667
i3_LQ_muscle_c12650/f1p1/3578		0.823333	0.0266667	0.00666667	0.583333
i3_LQ_muscle_c12670/f1p6/3674	MAT1A	3.54333	0.33	0.0433333	2.58667
i3_LQ_muscle_c12759/f1p4/3346	CLIC5	0.293333	3.54	3.73333	0.0266667
i3_LQ_muscle_c12814/f1p0/3909		0.436667	1.66333	7.37667	0.16
i3_LQ_muscle_c13090/f1p2/3379	COL14A1	59.7767	1.63667	4.03333	48.1067
i3_LQ_muscle_c13106/f1p0/3464	LOC101805205	3.28	0.276667	0.263333	0.666667
i3_LQ_muscle_c13574/f1p1/3327	MURC	56.4	35.3967	81.08	8.28
i3_LQ_muscle_c13677/f1p0/3327	MYH7B	1.24667	0.143333	0.403333	19.6233
i3_LQ_muscle_c13861/f1p1/3816		0.0466667	0.723333	0.703333	0.126667
i3_LQ_muscle_c13905/f1p1/3499		0.636667	0.246667	0	0.513333
i3_LQ_muscle_c13909/f1p5/3999	ENTPD5	0.486667	2.37667	1.06667	6.77667
i3_LQ_muscle_c13914/f1p0/3726	CLCN1	0.606667	3.82	7.76	0.113333
i3_LQ_muscle_c13942/f1p13/3116	EPB41L3	0.733333	1.33	0.393333	7.47333
i3_LQ_muscle_c14011/f1p0/3196	COL1A1	270.083	8.12667	62.5867	0.116667
i3_LQ_muscle_c14406/f1p0/3171	NT5C1A	0.03	0.326667	0.59	0.0233333
i3_LQ_muscle_c14454/f1p0/3321	LOC106040349	5.69	0.533333	0.55	7.06333
i3_LQ_muscle_c14553/f1p0/3787	MTMR7	0.143333	0.956667	5.57	0.13
i3_LQ_muscle_c14748/f1p4/3173		1.11333	0.173333	0.13	0.0266667
i3_LQ_muscle_c14805/f1p0/3699	LOC101790609	0.04	0.5	0.623333	0.566667
i3_LQ_muscle_c14893/f1p0/3223	EDC3	1.25	0.72	0.993333	0
i3_LQ_muscle_c15018/f1p0/3259	LOC106047501	1.37333	0.156667	0.0133333	0.743333
i3_LQ_muscle_c15065/f1p8/3239	SHISA2	2.89333	0.08	0	1.51667
i3_LQ_muscle_c15183/f1p0/3357	CCNG2	0.936667	0.0333333	0.0133333	0.653333
i3_LQ_muscle_c15253/f1p0/3173	MEF2C	10.7867	0	15.8833	14.13
i3_LQ_muscle_c15453/f1p5/3251	PTPRT	7.70667	0.733333	0.563333	12.39
i3_LQ_muscle_c15659/f1p2/3081	ATP2A1	0.0933333	2.76667	2.56333	0.02
i3_LQ_muscle_c15700/f1p12/3115		1.96667	0.00666667	0.02	0.203333
i3_LQ_muscle_c15798/f1p0/3052	LOC102107999	0.113333	1.27	1.31667	0
i3_LQ_muscle_c15885/f1p0/3049	ATP2A1	0.0833333	3.46	3.15667	0.0466667
i3_LQ_muscle_c16000/f1p0/3044	MCM3	0.333333	0.316667	0.0733333	3.78667
i3_LQ_muscle_c16110/f1p9/3126	SMU1	12.4467	10.7567	0	0.21
i3_LQ_muscle_c16238/f1p0/3085	ATXN7L1	0	0	0	1.67333
i3_LQ_muscle_c16311/f1p0/3072		1.05667	0.463333	0	1.19667
i3_LQ_muscle_c16395/f1p0/3066	LOC106041568	2.42667	0.04	0.0633333	0.34
i3_LQ_muscle_c16597/f1p2/3079	LOC101796191	0	1.45	2.35333	13.3067
i3_LQ_muscle_c16602/f1p0/3084	LOC106046338	51.7233	53.08	123.35	8.25333
i3_LQ_muscle_c16727/f1p0/3016	COMP	4.58	9.17667	9.18	0.306667
i3_LQ_muscle_c16731/f1p0/3033	DCAF6	4.22333	25.4967	0.193333	5.16667
i3_LQ_muscle_c16782/f1p0/3085	VPS35	1.3	2.29667	0	1.66333
i3_LQ_muscle_c17024/f1p0/3033	MYOT	22.8033	3.07333	0.883333	9.42333
i3_LQ_muscle_c17087/f1p0/3072	ATP2A1	0.0266667	1.06333	1.09667	0.05
i3_LQ_muscle_c18539/f1p2/3675	MYOT	1.65667	0.0733333	0.0833333	3.11333
i3_LQ_muscle_c18792/f1p1/3618	NELL2	3.38	0.0366667	0.0566667	1.79333
i3_LQ_muscle_c18829/f1p1/3301		0.663333	0.0333333	0.01	0.36
i3_LQ_muscle_c18883/f1p0/3646	THRAP3	0	0	1.93	0
i3_LQ_muscle_c18941/f1p0/3223	SIPA1L2	0.313333	0	0	0.23
i3_LQ_muscle_c18948/f1p1/3343	SSUH2	2.91667	0.223333	0.243333	0.593333
i3_LQ_muscle_c19044/f1p0/3473	MYBPC2	0.0966667	2.21333	1.32667	0.00666667
i3_LQ_muscle_c19138/f1p0/3750	ASPH	0.893333	5.94667	16.8133	0.496667
i3_LQ_muscle_c19250/f1p1/3134		0.84	0.04	0.0233333	0.686667
i3_LQ_muscle_c19471/f1p0/3247	ADPRHL1	0	11.0867	1.98667	0
i3_LQ_muscle_c19508/f1p2/3253	PKNOX1	2.72333	0.833333	0.4	0.143333
i3_LQ_muscle_c19590/f1p0/3553	LOC101802407	1.45667	0.0766667	0	1.13667
i3_LQ_muscle_c19615/f1p2/3518	LOC101798236	0.85	0.0166667	0.00666667	1.33333
i3_LQ_muscle_c19946/f1p0/3576	PNPLA2	1.96333	16.66	16.3767	1.16
i3_LQ_muscle_c19988/f1p2/3753	PTK7	0.383333	0.753333	0.7	12.37
i3_LQ_muscle_c20156/f1p0/3261	LOC101793478	2.09667	29.5867	20.7633	0.243333
i3_LQ_muscle_c20314/f1p0/3597	TLE3	6.2	1.86	0.603333	2.23
i3_LQ_muscle_c20397/f1p0/3202	ATP2A1	0.01	1.02	0.606667	0.02
i3_LQ_muscle_c20507/f1p319/4025	SVIL	0	0.0133333	0.176667	0.0266667
i3_LQ_muscle_c20522/f1p0/3695	EIF3A	0.52	6.38	5.94667	9.79667
i3_LQ_muscle_c20554/f1p0/3490	MYBPC2	0.0133333	1.00667	0.436667	0
i3_LQ_muscle_c20657/f1p3/3344	LOC106043564	3.74333	0.53	0.07	1.57667
i3_LQ_muscle_c20664/f1p2/3255	MMP23B	1.32333	0.133333	0.0566667	0.743333
i3_LQ_muscle_c20697/f1p4/3413	REEP1	5.23333	0.63	0.396667	8.53
i3_LQ_muscle_c20807/f1p0/3367	LDB3	0.0166667	2.30333	0.823333	0
i3_LQ_muscle_c20878/f1p1/3641	FUBP1	3.19	0.0333333	0	4.00667
i3_LQ_muscle_c20983/f1p0/3158	ATP2A1	0.04	0.826667	0.756667	0.0266667
i3_LQ_muscle_c21004/f1p2/3154		0	0.126667	0.256667	0.02
i3_LQ_muscle_c21034/f1p0/3597	SPECC1	0.98	3.74	8.63667	1.01667
i3_LQ_muscle_c21045/f1p0/3284	COL4A5	22.7333	8.31	1.23333	16.4267
i3_LQ_muscle_c21206/f1p2/3505	RNF141	0.0533333	0.52	0.793333	0.223333
i3_LQ_muscle_c21212/f1p1/3141	ATP2A1	0.1	2.82333	2.12	0.0833333
i3_LQ_muscle_c21235/f1p0/3826	LOC101797638	0.0866667	0.593333	1.98	0.0266667
i3_LQ_muscle_c21247/f1p4/3140	ATP2A1	0.0833333	3.69333	1.91333	0.223333
i3_LQ_muscle_c21330/f1p0/3876	ABLIM2	0.896667	0.79	1.57	0.0566667
i3_LQ_muscle_c21333/f1p3/3211	SCN3B	11.94	1.60333	1.14333	14.8533
i3_LQ_muscle_c21431/f1p861/3840	CSRP3	0.7	0.196667	0.4	0.02
i3_LQ_muscle_c21555/f1p0/3427	ATP2A1	0.276667	7.55	5.42333	0.143333
i3_LQ_muscle_c2163/f1p0/3941		5.11333	0.0666667	0.11	0.653333
i3_LQ_muscle_c21636/f1p2/4076	NHSL1	3.85333	0.156667	0.37	4.19667
i3_LQ_muscle_c21687/f1p0/3726		0.00666667	0.393333	0.406667	0
i3_LQ_muscle_c21728/f1p0/3219	MYLK2	0.463333	19.0333	16.9867	0.1
i3_LQ_muscle_c21767/f1p0/3169	LOC106017218	5.71333	0.09	0.0133333	0.65
i3_LQ_muscle_c21976/f1p47/3235	MICALL1	15.08	2.74333	1.66	10.2767
i3_LQ_muscle_c22071/f1p4/3222	DOCK10	0.826667	0.04	0	0.196667
i3_LQ_muscle_c22109/f1p0/3709	FSD2	0.636667	0.273333	1.13	0
i3_LQ_muscle_c22248/f1p6/3266	MGP	0.54	5.68667	9.86	0.113333
i3_LQ_muscle_c22504/f1p5/3454	OTUD7A	1.36333	5.72	8.61667	1.51
i3_LQ_muscle_c22516/f1p1/3525	TNNI1	5.66333	4.51667	0.143333	2.89667
i3_LQ_muscle_c22571/f1p2/3209	ATP2A1	0.0466667	1.47667	0.743333	0.00666667
i3_LQ_muscle_c2259/f1p2/3480	NCOA2	0	0	0.0966667	0.366667
i3_LQ_muscle_c22732/f1p0/3300	LOXL2	0.08	0	0.0133333	2.18333
i3_LQ_muscle_c22747/f1p0/3626	MMP23B	1.58667	0.176667	0.04	1.44667
i3_LQ_muscle_c2278/f1p11/3693	UBE3D	0.0466667	0.506667	0.94	1.45667
i3_LQ_muscle_c22837/f1p5/3436	SLC35E1	0.42	2.98	2.99667	1.67
i3_LQ_muscle_c22942/f1p2/3412	KCNJ6	1.60333	0.04	0	0.5
i3_LQ_muscle_c23144/f1p0/3106	ATP2A1	0.0766667	2.37333	2.14	0.04
i3_LQ_muscle_c23235/f1p0/3220	ATF7IP	0.473333	0.31	0.08	0
i3_LQ_muscle_c23423/f1p0/3880	COL4A6	3.29	0.74	0.88	0.00666667
i3_LQ_muscle_c23535/f1p10/3342	ILF3	0.06	5.16667	4.06667	14.7567
i3_LQ_muscle_c23537/f1p5/3266		6.15333	0.723333	0.783333	0.49
i3_LQ_muscle_c23560/f1p0/3629	COL3A1	47.8233	0.04	0.0533333	12.1933
i3_LQ_muscle_c23565/f1p0/3104		2.78667	0.0333333	0.0866667	0.243333
i3_LQ_muscle_c23599/f1p0/3391	LOC106046338	6.43667	17.0033	12.7933	0
i3_LQ_muscle_c23884/f1p33/3737	RAPGEF2	0.246667	0	0	0.0833333
i3_LQ_muscle_c23912/f1p0/3618	LIMCH1	1.23	0.06	0	0.826667
i3_LQ_muscle_c23929/f1p0/3097	TXNDC11	2.22667	0.263333	0.536667	0.02
i3_LQ_muscle_c24030/f1p1/3516	TPM1	5.26333	3.29	0.903333	0.653333
i3_LQ_muscle_c24153/f1p6/3410		0.326667	2.01	3.94	0.11
i3_LQ_muscle_c24182/f1p0/3304		1.89333	0.196667	0.1	0.633333
i3_LQ_muscle_c24312/f1p0/4038	AMPD3	0.326667	0.01	0	0.553333
i3_LQ_muscle_c24326/f1p4/3529	PIEZO2	2.09	0.0966667	0.0666667	2.32667
i3_LQ_muscle_c24359/f1p0/3282	KIF1B	0.02	0.173333	0.48	0.386667
i3_LQ_muscle_c24364/f1p1/3169	LOC106019844	0.296667	0	0	0.756667
i3_LQ_muscle_c24449/f1p2/3154		0.37	0	0	2.31333
i3_LQ_muscle_c2452/f1p0/3454	SMIM5	8.56667	0.136667	0.403333	5.29333
i3_LQ_muscle_c24904/f1p3/3975	ZNF385B	1.68667	0.2	0.08	0.9
i3_LQ_muscle_c24981/f1p3/3352		0.00666667	0.1	0.323333	0.0333333
i3_LQ_muscle_c25034/f1p0/3194	LIMCH1	3.97	40	36.1	0.51
i3_LQ_muscle_c25094/f1p3/3507	LMO7	6.55333	1.18333	2.24667	0.37
i3_LQ_muscle_c25166/f1p2/3663	SGCB	0.47	0.0933333	0.393333	0
i3_LQ_muscle_c2517/f1p0/3483	LOC101791626	0.05	0.48	1.27333	0.78
i3_LQ_muscle_c25398/f1p1/3854		0.956667	0.02	0	0.176667
i3_LQ_muscle_c25412/f1p1/3308	COL3A1	17	0.08	0.573333	32.11
i3_LQ_muscle_c25426/f1p17/3211	IQGAP1	0.306667	1.66	3.5	3.52667
i3_LQ_muscle_c25765/f1p0/3949		2.24	0.173333	0.416667	0.02
i3_LQ_muscle_c2594/f1p0/3134	SHISA2	0.336667	0	0	0.216667
i3_LQ_muscle_c25982/f1p0/3332	TNNI1	1.96	0.42	0.04	2.64667
i3_LQ_muscle_c26461/f1p0/3537	PRR5	2.28333	0.0166667	0.133333	3.97
i3_LQ_muscle_c26532/f1p0/3355	PAQR9	0.333333	2.33333	3.82	0.246667
i3_LQ_muscle_c26577/f1p72/3749		1.44	0.0366667	0.0333333	0.8
i3_LQ_muscle_c26737/f1p0/3459	MYBPC2	0.0866667	2.25	1.10667	0
i3_LQ_muscle_c26738/f1p0/3986	CLASP1	0.52	0.06	0	0.573333
i3_LQ_muscle_c26747/f1p0/3954	TPBG	0.313333	0.0233333	0	0.05
i3_LQ_muscle_c27019/f1p0/3622	ENO1	10.25	0.716667	0.91	6.31667
i3_LQ_muscle_c27162/f1p0/3768	KIF23	1.76333	0.293333	0	4.01333
i3_LQ_muscle_c27384/f1p3/3095	DMGDH	29.8533	0	0.00333333	13.36
i3_LQ_muscle_c27498/f2p8/3241	ATP2A1	0.24	8.42333	2.87	0.136667
i3_LQ_muscle_c27580/f1p1/3766	KIF18A	2.15	0.613333	0.143333	5.81
i3_LQ_muscle_c27593/f1p0/3245	LOC106043101	0.0133333	0.02	0.52	0.0166667
i3_LQ_muscle_c27671/f1p0/3528	SLITRK1	0.853333	0.02	0.0166667	2.87
i3_LQ_muscle_c27675/f1p1/3820		0.0566667	0	0.636667	0.193333
i3_LQ_muscle_c27745/f1p4/3640	LOC101878038	1.75667	0.0566667	0.24	0.0266667
i3_LQ_muscle_c27757/f1p4/3097	TMPO	6.05333	5.09667	4.39	0.276667
i3_LQ_muscle_c27837/f1p1/3423	LOC101790506	6.07333	3.85333	2.72333	0.686667
i3_LQ_muscle_c27846/f1p4/3347	BGLAP	0.83	14.4567	10.4567	0.0733333
i3_LQ_muscle_c27890/f1p4/3813	SHROOM3	3	1.87333	0.13	1.01333
i3_LQ_muscle_c27933/f1p0/3378	INTU	0.433333	0.04	0	0.25
i3_LQ_muscle_c27951/f1p0/3449		0.313333	0	0	0.02
i3_LQ_muscle_c27986/f1p1/3775	PCDH17	1.32667	0.213333	0.08	0.83
i3_LQ_muscle_c28067/f1p2/4031		0.593333	0.03	0.00333333	0.896667
i3_LQ_muscle_c28288/f1p2/3133	ATP2A1	0.01	0.353333	0.36	0
i3_LQ_muscle_c28404/f1p0/3293	LOC106043156	0.0833333	2.03667	2.07667	0.0433333
i3_LQ_muscle_c28582/f1p4/3655	DMGDH	4.51	0.246667	0.316667	2.60333
i3_LQ_muscle_c28627/f1p2/3101	ADAM12	0.353333	0.0666667	0	0.2
i3_LQ_muscle_c28728/f1p0/3853	STC2	5.72667	17.4667	39.89	9.7
i3_LQ_muscle_c28772/f1p1/3211	MMP23B	0.953333	0.0366667	0.01	0.426667
i3_LQ_muscle_c28781/f1p0/3085	ATP2A1	0	0.49	1.12333	0
i3_LQ_muscle_c28820/f1p2/4011	SHISA2	0.97	0.0233333	0	0.423333
i3_LQ_muscle_c29152/f1p0/3594	TMEM87A	1.17667	0.803333	0	3.93
i3_LQ_muscle_c29195/f1p0/3433		1.34667	0.1	0.07	0.466667
i3_LQ_muscle_c29230/f1p0/3456	KCNK2	1.48333	0.106667	0.04	0.673333
i3_LQ_muscle_c29279/f1p0/3753		0	0.186667	0.71	0.0166667
i3_LQ_muscle_c29374/f1p0/3326	RACGAP1	0.503333	0.143333	0	2.48
i3_LQ_muscle_c29446/f1p0/3416	LOC107054537	5.75333	0.183333	0.183333	6.82333
i3_LQ_muscle_c29676/f1p2/3082	ATP2A1	0	0.956667	1.18333	0
i3_LQ_muscle_c29697/f1p1/3270	LOC102107999	0.0233333	0.776667	0.503333	0.0133333
i3_LQ_muscle_c29851/f1p0/3974		0.983333	0.0166667	0.01	1.48
i3_LQ_muscle_c29976/f1p0/3080	PLIN2	0.0166667	0.22	1.00667	0.0233333
i3_LQ_muscle_c30023/f1p0/3151	GPI	1.53667	3.93333	11.1867	8.15333
i3_LQ_muscle_c30077/f1p13/3596	LOC102107999	0.913333	28.6667	20.8267	0.393333
i3_LQ_muscle_c30094/f1p0/3487	DRP2	1.39	5.87667	2.55	0.0633333
i3_LQ_muscle_c30165/f1p0/3919	AGL	4.91333	4.85	21.6	0.203333
i3_LQ_muscle_c30221/f1p0/3698	MYBPC1	3.38667	0.33	0.166667	1.50667
i3_LQ_muscle_c30390/f1p0/3815	SMCHD1	0.873333	0.11	0.51	0.0466667
i3_LQ_muscle_c30438/f1p0/3345	ZNF385B	0.923333	0.226667	0.0366667	0.646667
i3_LQ_muscle_c30529/f1p0/3958	DYRK3	2.23667	0.383333	0.02	0.0966667
i3_LQ_muscle_c30565/f1p0/3139	NET1	0.0233333	0.263333	0.756667	0.333333
i3_LQ_muscle_c30590/f1p20/4014		82.97	0.556667	251.6	20.52
i3_LQ_muscle_c31254/f1p4/3370	PPP1R3B	11.68	1.17333	0.866667	1.21667
i3_LQ_muscle_c31525/f1p0/3056	EIF4H	0.00666667	0.00666667	0.366667	0.02
i3_LQ_muscle_c31578/f1p0/3036	TMEM8C	1.78333	0.41	0.0766667	9.34
i3_LQ_muscle_c31827/f1p0/3037	ABLIM2	0.583333	0.436667	1.80333	0.0166667
i3_LQ_muscle_c31950/f1p0/3033		0.336667	0.0166667	0.0966667	0
i3_LQ_muscle_c32076/f1p0/3055	LOC102107999	0.0733333	1.48667	1.12333	0
i3_LQ_muscle_c32151/f1p0/3058	BCAS1	3.06333	0.983333	2.12333	0.0233333
i3_LQ_muscle_c32363/f1p4/3050	LOC101797638	0.173333	1.82333	5.41333	0.03
i3_LQ_muscle_c32417/f1p4/3119	MYBPC2	0.0333333	0.93	0.676667	0.01
i3_LQ_muscle_c32495/f1p4/3034	MYH1D	0.406667	0	29.0467	23.8667
i3_LQ_muscle_c3389/f1p1/3909	MYPN	0.336667	2.97	3.37667	0.966667
i3_LQ_muscle_c34191/f1p6/3362	ENHO	39.6933	1.04	1.88667	0.513333
i3_LQ_muscle_c34204/f1p0/3841	GOLGB1	0	0.143333	0.67	0.37
i3_LQ_muscle_c34505/f1p0/3786	CLOCK	0.00666667	0	2.37667	0
i3_LQ_muscle_c34531/f1p1/4041	MYLK2	6.39333	62.1633	88.23	0.996667
i3_LQ_muscle_c34580/f1p7/3212	MYBPC1	8.09667	0.73	0.43	2.49333
i3_LQ_muscle_c34649/f1p1/3979	TPM1	5.12667	0.993333	1.96	0.356667
i3_LQ_muscle_c34938/f1p5/3606		0.00666667	0.0866667	0.346667	0
i3_LQ_muscle_c34964/f1p5/3270	LZTS1	3.04	0.413333	0.263333	1.04
i3_LQ_muscle_c35154/f1p120/3750	AGL	0.263333	0.0533333	0.213333	0
i3_LQ_muscle_c35193/f1p0/3152		1.89	0.0133333	0.00666667	0.603333
i3_LQ_muscle_c35362/f1p1/3876	ETNPPL	0.72	0.0166667	0.0133333	0.02
i3_LQ_muscle_c35382/f1p0/3629	IGDCC4	1.48333	0.193333	0	0
i3_LQ_muscle_c35398/f1p0/3557	LOC106017218	0.706667	0	0	0.113333
i3_LQ_muscle_c35546/f1p0/3435	ADD3	0.166667	1.01	5.78333	0.08
i3_LQ_muscle_c35574/f1p0/3165	EPB41L3	0	0.123333	0.0133333	0.506667
i3_LQ_muscle_c35853/f1p0/3125	ATP2A1	0.06	5.04667	1.59667	0.113333
i3_LQ_muscle_c36197/f1p0/3511	FNDC1	22.2033	8.52	2.52667	60.66
i3_LQ_muscle_c36239/f1p2/3799	ASH2L	0.79	1.62333	11.79	2.78333
i3_LQ_muscle_c36292/f1p0/3835	SMARCD3	0	5.51	2.15	5.26667
i3_LQ_muscle_c36471/f1p0/3194	LIMCH1	3.54333	16.0033	24.0433	0.493333
i3_LQ_muscle_c36561/f1p5/4024	KIF24	3.72333	0.31	0.16	1.61667
i3_LQ_muscle_c36563/f1p0/3402	MYBPC2	0	0.423333	0.31	0
i3_LQ_muscle_c36717/f1p2/3383	OBSCN	3.68333	3.16	38.7067	6.58
i3_LQ_muscle_c36765/f1p1/3582	AKAP17A	2.50667	0.13	4.08333	2.48667
i3_LQ_muscle_c36783/f1p3/3466	GPRIN3	19.1167	2.41	1.85667	21.02
i3_LQ_muscle_c36825/f1p0/3196	TAOK3	0.683333	4.73667	5.62	6.02333
i3_LQ_muscle_c3684/f1p2/3726	SGCZ	1.89667	0.276667	1.07	0.116667
i3_LQ_muscle_c37065/f1p3/3258	ATP2A1	0.00666667	0.38	0.363333	0.00666667
i3_LQ_muscle_c37115/f1p8/3543	CPZ	0.26	0.0233333	0	0.06
i3_LQ_muscle_c37135/f1p0/3806	ADGRL2	0.273333	0.02	0	0.22
i3_LQ_muscle_c37208/f1p11/3125	ASPH	0.436667	0.83	3.89333	0.2
i3_LQ_muscle_c37421/f1p0/3140	HDLBP	6.55333	16.6633	0.386667	2.05667
i3_LQ_muscle_c37434/f1p0/3546	LOC106017218	0.333333	0.03	0	0.0366667
i3_LQ_muscle_c37487/f1p0/3560	PHF19	2.80667	13.6433	19.2433	4.32
i3_LQ_muscle_c37596/f1p28/3906	SDK2	15.2933	2.95	1.63333	15.5033
i3_LQ_muscle_c37599/f1p0/3742	PTPRM	6.22667	4.77333	4.10667	0.663333
i3_LQ_muscle_c37654/f1p0/3671	LMO7	30.7067	4.26333	7.53	2.73667
i3_LQ_muscle_c3766/f1p2/3668	ACSL1	1.76	5.90333	11.7967	2.90667
i3_LQ_muscle_c37697/f1p0/3448	COL1A1	71	0.716667	8.41667	0.616667
i3_LQ_muscle_c37810/f1p1/3490	OBSCN	0	0.02	0.246667	0.0333333
i3_LQ_muscle_c37894/f1p0/3599	IQCB1	5.85667	2.24333	0.01	0.903333
i3_LQ_muscle_c37979/f1p0/3368	CYFIP2	0.316667	0	0	0.123333
i3_LQ_muscle_c38056/f1p2/3893	ACOX1	0	0.276667	0.54	0.24
i3_LQ_muscle_c38105/f1p0/3769	WHAMM	1.39333	0.933333	10.05	0.243333
i3_LQ_muscle_c38193/f1p1/3759	EPB41L3	0.0433333	0	0	1.48333
i3_LQ_muscle_c38265/f1p3/3359	GPC3	4.42667	0.113333	0.186667	1.44333
i3_LQ_muscle_c38288/f1p2/3325	MYO10	0.853333	0.136667	0	0.663333
i3_LQ_muscle_c38378/f1p0/3235	ZNF106	0	0.14	0.0266667	5.66333
i3_LQ_muscle_c38419/f1p47/3128	CEP55	1.39333	0.53	0.07	3.17333
i3_LQ_muscle_c38450/f1p0/3942	SMC1A	13.3667	5.51333	2.89667	0.0766667
i3_LQ_muscle_c38466/f1p0/3496	SYT4	3.58	0.213333	0.226667	3.61667
i3_LQ_muscle_c38538/f1p0/3366	PDZRN3	3.90333	0.133333	0.03	3.54667
i3_LQ_muscle_c38627/f1p33/3794	RFTN2	0	0	0.136667	1.21333
i3_LQ_muscle_c38701/f1p0/4015		0.03	1.90333	0.906667	0.04
i3_LQ_muscle_c38755/f1p0/3187	ATP2A1	0.03	1.14667	0.76	0
i3_LQ_muscle_c38926/f1p0/3410	PPFIBP1	0	0.35	0.0633333	0.516667
i3_LQ_muscle_c38981/f1p0/3317	COPA	0	3.15	0	14.59
i3_LQ_muscle_c39004/f1p0/3120	SYNPO2	0	2.57	3.16667	1.18
i3_LQ_muscle_c39225/f1p2/3626	PBLD	0	0.42	0.24	0
i3_LQ_muscle_c39313/f1p0/3449	LOC101794959	1.82667	0.286667	7.55333	1.07
i3_LQ_muscle_c39383/f1p1/3411	ITGA6	0.853333	0.13	0	0.826667
i3_LQ_muscle_c39393/f1p0/3131	LOC102107999	0	1.01333	0.916667	0
i3_LQ_muscle_c39471/f1p0/3486	ERLIN2	1.36667	3.09333	9.47333	1.81
i3_LQ_muscle_c39545/f1p0/3801	CLCN1	0.286667	2.21333	2.69	0.0666667
i3_LQ_muscle_c39772/f1p15/3242	TWF2	6.40667	1.73	0.0833333	9.39
i3_LQ_muscle_c39802/f1p18/3475	COL20A1	1.85667	0.1	0.02	1.17667
i3_LQ_muscle_c39840/f1p0/3142	ATP2A1	0	0.956667	0.7	0
i3_LQ_muscle_c3996/f1p0/3471	CAPRIN1	0.376667	0.0266667	0	0.0266667
i3_LQ_muscle_c40049/f1p0/3818	PUM1	0.276667	0.983333	0.0233333	1.68333
i3_LQ_muscle_c40092/f1p0/3922	HHATL	6.99333	2.29	0.716667	4.53
i3_LQ_muscle_c40120/f1p8/3145	COL20A1	0.35	0.03	0	0.17
i3_LQ_muscle_c40129/f1p0/3555	LOC106035704	0.61	0.0733333	0.0233333	0.67
i3_LQ_muscle_c40395/f1p0/3857	RNF149	2.00667	0.416667	0	0.183333
i3_LQ_muscle_c40499/f1p12/3722	CISH	0.43	1.40333	21.41	0.703333
i3_LQ_muscle_c40500/f1p3/3859		1.65667	0.03	0.15	0.0933333
i3_LQ_muscle_c40609/f1p0/3472	PTDSS1	3.44667	0	7.88	2.61
i3_LQ_muscle_c40673/f1p7/3378	MYH1C	0.313333	0.613333	0.206667	0
i3_LQ_muscle_c40700/f1p51/3783	SIM2	0.756667	0.03	0	0.0966667
i3_LQ_muscle_c40943/f1p0/3906	MYOM1	8.95667	1.09333	18.6867	0.56
i3_LQ_muscle_c40952/f1p3/3163		1.57333	0	0	0.11
i3_LQ_muscle_c41045/f1p3/3815	ATAD5	0.0366667	0.13	0.336667	1.50667
i3_LQ_muscle_c41053/f1p0/3234		1.53	0.39	0.743333	0.0666667
i3_LQ_muscle_c4107/f1p0/3183	SHISA2	0.996667	0.0133333	0	0.68
i3_LQ_muscle_c41073/f1p0/3791	CHD2	0.27	0.0833333	0	0.76
i3_LQ_muscle_c4110/f1p10/3236	MYBPC2	1.18667	4.69667	15.3267	0
i3_LQ_muscle_c41119/f1p1/3736		0.0333333	4.64	17.5833	0.136667
i3_LQ_muscle_c41177/f1p8/3365	SHISA2	0.73	0.0333333	0	0.366667
i3_LQ_muscle_c41267/f1p29/3564	TJP1	0.413333	1.22667	4.55667	1.48333
i3_LQ_muscle_c41316/f1p585/3543	LOC101798065	0.56	0.00333333	0	0.41
i3_LQ_muscle_c41392/f1p0/3206	SYNPO2	0.00666667	0.0166667	10.9667	0
i3_LQ_muscle_c41486/f1p2/3768	PYGM	4.96	60.3233	53.26	1.05667
i3_LQ_muscle_c41507/f1p0/3332	NUSAP1	0.746667	0.15	0.0266667	2.33667
i3_LQ_muscle_c41581/f1p5/3556	MYBPC1	0.416667	0.0566667	0	0.0933333
i3_LQ_muscle_c41669/f1p0/3166	REEP1	0.363333	0.37	0.356667	0
i3_LQ_muscle_c41691/f1p0/3481	LRPPRC	2.28333	4.51667	3.07	0
i3_LQ_muscle_c41789/f1p1/3103		0.01	0.03	0.823333	0.02
i3_LQ_muscle_c41806/f1p10/3127	LOC106019760	0.496667	0	0	0
i3_LQ_muscle_c41846/f1p12/3814	HECA	0.39	2.67333	5.01333	4.13333
i3_LQ_muscle_c41911/f1p3/4022		0	0.06	0.426667	0
i3_LQ_muscle_c41919/f1p3/3452	FGD3	0.91	0.0133333	0	0
i3_LQ_muscle_c42018/f1p0/3675	AQP4	4.15667	8.75	8.95667	0.41
i3_LQ_muscle_c42106/f1p5/3404	NTN3	1.33	0.326667	0.0533333	0.0566667
i3_LQ_muscle_c42235/f1p1/3248	OPA1	0.133333	1.18333	0	0.213333
i3_LQ_muscle_c42441/f1p9/3706	LAMA4	6.78333	1.73333	0.493333	2.24667
i3_LQ_muscle_c42575/f1p35/3752		0.486667	0.0133333	0	0
i3_LQ_muscle_c42629/f1p0/4021	GHR	0.653333	0.226667	0.726667	0.0266667
i3_LQ_muscle_c42808/f1p3/3256	LMO7	8.78667	1.42333	1.99667	0
i3_LQ_muscle_c4312/f1p0/3189	LOC102107999	0.37	12.5133	7.82333	0.0366667
i3_LQ_muscle_c43123/f1p0/3252	CDH22	2.38	0.25	0.126667	2.15333
i3_LQ_muscle_c43277/f1p8/3705	TNNT2	6.53	0.956667	0.03	15.16
i3_LQ_muscle_c43305/f1p0/3727	IPO7	17.2667	20.2933	22.0667	0
i3_LQ_muscle_c4334/f1p0/3689	SLC25A36	0.103333	0.636667	1.99333	1.97
i3_LQ_muscle_c43391/f1p5/3768		0.02	0.12	0.853333	0.03
i3_LQ_muscle_c43395/f1p0/3483	DENND6B	0.253333	0.0666667	0	0.196667
i3_LQ_muscle_c43580/f1p0/3456	LOC106017149	1.37333	1.87667	1.74333	0.07
i3_LQ_muscle_c43669/f1p0/3743	ABCC1	0.676667	1.68667	7.29	1.31333
i3_LQ_muscle_c43752/f1p0/3285	JPH1	0	0.12	0.343333	0.11
i3_LQ_muscle_c43769/f1p0/3375	PAQR9	0.23	2.35333	3.64333	0.336667
i3_LQ_muscle_c43833/f1p0/3198	UBE2O	0.0933333	0.37	0.43	2.08333
i3_LQ_muscle_c43862/f1p0/3339		1.12333	0.1	0.0266667	0.573333
i3_LQ_muscle_c43949/f1p0/3943	LOC106015252	0.02	0.446667	0.436667	0
i3_LQ_muscle_c44001/f1p0/3984	EPRS	0.31	0.383333	0	0.206667
i3_LQ_muscle_c44085/f1p0/3690	MYOG	3.15333	0.25	0.09	2.71333
i3_LQ_muscle_c44316/f1p21/3103	DENND2C	0.916667	0.11	0.0266667	1.34667
i3_LQ_muscle_c44377/f1p0/3244	MAT1A	0.53	0.00666667	0	0.136667
i3_LQ_muscle_c44452/f1p0/3081	BGLAP	0.08	2.60333	1.50667	0.00666667
i3_LQ_muscle_c44482/f1p1/4023		0.603333	0.01	0.00333333	0.446667
i3_LQ_muscle_c44603/f1p0/3797		0.0333333	0.16	1.16667	0.00666667
i3_LQ_muscle_c45003/f1p0/3142	STC2	0.176667	0.76	4.01667	0.41
i3_LQ_muscle_c45011/f1p0/3588	COPB1	0.00666667	0.0833333	0.816667	0.0733333
i3_LQ_muscle_c4503/f1p12/3897	BRIP1	0.363333	0.04	0	0.47
i3_LQ_muscle_c45126/f1p3/3464	CTNND2	1.58333	0.153333	0.0433333	3.50333
i3_LQ_muscle_c45315/f1p9/3771	LOC106018014	1.01	0.0566667	0.05	0.266667
i3_LQ_muscle_c45332/f1p0/3942	ARL8B	0.256667	4.16333	2.86	5.76
i3_LQ_muscle_c45424/f1p0/3170	COL20A1	2.41333	0.48	0.06	3.95667
i3_LQ_muscle_c4555/f1p0/3653	PHF2	0	0.426667	0.233333	0.316667
i3_LQ_muscle_c45639/f1p5/3703	MYBPC2	0.37	7.2	3.42333	0.02
i3_LQ_muscle_c45657/f1p0/3523	LRRN1	4.95333	0.62	0.496667	7.24
i3_LQ_muscle_c45717/f1p0/3335	REPS1	0	0.14	0.913333	1.19333
i3_LQ_muscle_c45780/f1p0/3188	DENND2C	6.01667	2.83333	0.606667	4.98667
i3_LQ_muscle_c4664/f1p0/3870	PKM	26.4167	5.60333	1.10667	10.4433
i3_LQ_muscle_c46768/f1p0/3098		0.0866667	3.62667	5.67	0.06
i3_LQ_muscle_c46800/f1p0/3058	ATP2A1	0	3.57333	0.34	0.02
i3_LQ_muscle_c46947/f1p0/3056	DUPD1	0	0.79	0.46	0.00666667
i3_LQ_muscle_c47649/f1p0/3069	LOC102107999	0.0566667	2.11667	1.52333	0.0266667
i3_LQ_muscle_c47722/f1p0/3095	ABLIM2	1.86667	1.12	7.99	0.136667
i3_LQ_muscle_c47822/f1p0/3045	IDH3A	0.2	1.03	2.74	0.283333
i3_LQ_muscle_c47927/f1p4/3096		0.186667	0.986667	1.83667	0.0566667
i3_LQ_muscle_c48038/f1p0/3069	ADCK3	28.11	2.23667	0.566667	2.27
i3_LQ_muscle_c48106/f1p0/3053	PHKA2	3.49	0.22	0.136667	0.58
i3_LQ_muscle_c48160/f1p0/3029	ADGRG2	2.13667	0.226667	0.0433333	0
i3_LQ_muscle_c48219/f1p1/3062	LOC102107999	0.163333	4.51333	2.71333	0.0266667
i3_LQ_muscle_c48237/f1p3/3030	ATF3	0.1	0.203333	1.55333	0.04
i3_LQ_muscle_c48296/f1p0/3036	LRRC15	2.57667	0.363333	0.13	2.90667
i3_LQ_muscle_c48357/f1p0/3038	BAG5	0.346667	1.21	0.01	1.01333
i3_LQ_muscle_c49126/f1p0/3663	MYH1D	0	0.08	9.47	2.23
i3_LQ_muscle_c49195/f1p0/3328	MYBPC2	11.89	242.637	177.683	0.0866667
i3_LQ_muscle_c49538/f1p0/3887	PPME1	0.34	3.79667	2.88333	3.98667
i3_LQ_muscle_c49821/f1p2/3582		6.46667	0.08	0.0333333	5.5
i3_LQ_muscle_c49877/f1p0/3912		0.383333	0	0.00333333	0.0266667
i3_LQ_muscle_c50136/f1p2/3482	FAM175A	0.0466667	0.746667	0.83	1.48667
i3_LQ_muscle_c50306/f1p0/3463	SHISA2	1.26333	0.04	0	0.78
i3_LQ_muscle_c50327/f1p0/3548		0.603333	0.0266667	0.02	0.116667
i3_LQ_muscle_c50416/f1p19/3318	SERPINH1	0	6.01667	4.80667	0.06
i3_LQ_muscle_c50426/f1p32/3115	SHROOM1	1.77333	0.0466667	0.106667	4.70333
i3_LQ_muscle_c50428/f1p0/3616	SMARCA1	1.62333	1.29667	0.0133333	1.57667
i3_LQ_muscle_c50461/f1p1/3294	MYBPC2	0.0133333	0.7	0.46	0
i3_LQ_muscle_c50495/f1p1/3118	ACTN2	0.27	199.713	111.12	0.16
i3_LQ_muscle_c5063/f1p2/3544	RAD54B	0.623333	0	0.46	0.836667
i3_LQ_muscle_c50777/f1p1/3208		19.2967	56.1167	88.0233	3.08
i3_LQ_muscle_c50811/f1p4/3615	MYBPC1	10.3167	0.0266667	0.02	2.07
i3_LQ_muscle_c50843/f1p0/3120	DESI1	2.13333	0.923333	0	0.596667
i3_LQ_muscle_c50956/f1p0/3384	SHISA2	0.316667	0.01	0	0.2
i3_LQ_muscle_c50999/f1p0/3753	SLC37A4	0.126667	0.956667	2.41333	0.0933333
i3_LQ_muscle_c51179/f1p0/3507	MGAT5	1.95667	0.203333	0.883333	0.0233333
i3_LQ_muscle_c5143/f1p0/3343	LOC101798957	7.39	5.93	0.36	0.58
i3_LQ_muscle_c51606/f1p0/3916	PNPLA2	4.71667	34.78	40.8233	2.01333
i3_LQ_muscle_c51771/f1p0/3655	HHATL	2.27	0.216667	0.13	1.1
i3_LQ_muscle_c5186/f1p1/3098	CASKIN2	0.606667	0.223333	0.236667	0.01
i3_LQ_muscle_c51960/f2p0/3218	ATP2A1	0	0.646667	0.413333	0.04
i3_LQ_muscle_c5236/f1p0/3717	ADGRA1	0	0.0366667	0.3	0.286667
i3_LQ_muscle_c52778/f1p2/3143	LOC102107999	0.0666667	1.29	1.16	0.03
i3_LQ_muscle_c53081/f1p0/3030	FAM13B	2.9	10.5933	8.59	0.0566667
i3_LQ_muscle_c53152/f1p6/3269	ATP2A1	0	0.683333	0.276667	0.00666667
i3_LQ_muscle_c53370/f1p20/3071	BLOC1S6	1.49	3.39	0.123333	1.14333
i3_LQ_muscle_c53390/f1p0/3051	LOC102107999	0.0866667	1.97	1.12333	0
i3_LQ_muscle_c53538/f1p0/3146	ATP2A1	0.0333333	2.58667	1.75333	0.08
i3_LQ_muscle_c53550/f1p46/3222	ATP2A1	0.14	3.73	2.31333	0.09
i3_LQ_muscle_c53564/f1p0/3185	ATP2A1	0.653333	12.2967	8.26	0.23
i3_LQ_muscle_c54021/f1p16/3239	ATP2A1	0.0133333	0.666667	0.38	0.0266667
i3_LQ_muscle_c54149/f1p3/3292	ATP2A1	0.0466667	0.92	0.753333	0.00666667
i3_LQ_muscle_c54163/f1p9/3196	ATP2A1	0	0.48	0.226667	0
i3_LQ_muscle_c5425/f1p0/3097	ATP2A1	0	0.15	0.233333	0
i3_LQ_muscle_c54306/f1p1/3212	ATP2A1	0.0633333	1.04333	0.983333	0.00666667
i3_LQ_muscle_c54535/f1p5/3185	ATP2A1	0.22	6.07667	2.80333	0.06
i3_LQ_muscle_c5545/f1p5/3657	EPHA3	1.23667	0.896667	0	3.11
i3_LQ_muscle_c55492/f1p3/3047	MYLK2	6.8	20.8233	50.1033	0.92
i3_LQ_muscle_c55498/f1p0/3038	ATP2A1	0.0833333	3.2	2.33	0.143333
i3_LQ_muscle_c55516/f1p0/3045	SPRED1	0.98	0.62	0	0.77
i3_LQ_muscle_c55674/f1p0/3009	NIPBL	0	0.136667	0.256667	0
i3_LQ_muscle_c55723/f1p2/3028	COL20A1	0.736667	0.02	0	0.573333
i3_LQ_muscle_c55758/f1p1/3027	ANKRD60	2.56667	0.0133333	0.04	9.43
i3_LQ_muscle_c55791/f1p2/3025	MGAT5B	2.74333	0.2	0.186667	3.99667
i3_LQ_muscle_c55797/f1p3/3021	LOC102107999	0.03	1.28	0.826667	0.01
i3_LQ_muscle_c55865/f1p1/3007	TNXB	1.56667	7.38	0.453333	0.0366667
i3_LQ_muscle_c5643/f1p0/3173	SLC13A3	1.29	0.0366667	0	0.09
i3_LQ_muscle_c5753/f1p0/3207		0.493333	0.0333333	0	0.263333
i3_LQ_muscle_c5763/f1p2/3271	SGCD	1.92333	0.0566667	1.02333	0.0233333
i3_LQ_muscle_c5841/f1p20/3267	SLC38A4	0.0666667	0.48	1.32	0.166667
i3_LQ_muscle_c5996/f1p0/3508		2.34	0.153333	0.0833333	1.39
i3_LQ_muscle_c6088/f1p0/3520	TTK	1.11667	0	0.0333333	0.403333
i3_LQ_muscle_c6136/f1p0/3264	LTBP2	12.1233	0.556667	0.0533333	6.49
i3_LQ_muscle_c6141/f1p0/3092	ZPLD1	3.50333	0.71	0.0633333	6.12667
i3_LQ_muscle_c6295/f1p2/3280	ABCC9	2.13333	0.646667	0	0.286667
i3_LQ_muscle_c6317/f1p2/3650	RAB3IL1	2.20333	0.576667	0.716667	0
i3_LQ_muscle_c6321/f1p0/3142	ASPH	0.486667	2.91	4.02	0.0666667
i3_LQ_muscle_c6418/f1p1/3268	ADCK3	0.67	12.69	52.8833	0.123333
i3_LQ_muscle_c6446/f1p5/3657		0.0466667	0.876667	0.75	0.0833333
i3_LQ_muscle_c6464/f1p1/3261	KIF1B	0	5.44	15.9967	16.49
i3_LQ_muscle_c6495/f1p0/3113	COL20A1	3.18333	0.0433333	0.09	1.99333
i3_LQ_muscle_c6616/f1p3/3180	DCAF6	3.76	26.9	0.196667	1.39667
i3_LQ_muscle_c6654/f1p0/3639	SIM2	1.52	0	0.0133333	0.22
i3_LQ_muscle_c6823/f1p0/3911	MAPRE1	0	0.0666667	2.84667	17.0533
i3_LQ_muscle_c7110/f1p0/3808	LMO7	4.62	1.36667	1.15	0.533333
i3_LQ_muscle_c7172/f1p2/3220	DNAJA4	0.27	1.84667	2.58667	0.453333
i3_LQ_muscle_c7232/f1p3/3636		6.77667	0.526667	0.666667	2.06667
i3_LQ_muscle_c7525/f1p1/3619	LOC101796443	8.29	3.48	8.99667	1.06333
i3_LQ_muscle_c7800/f1p1/3525		0.00666667	0.723333	0.36	0
i3_LQ_muscle_c7845/f1p0/3276	SHISA2	1.86	0.0533333	0.02	1.21333
i3_LQ_muscle_c7849/f1p0/3925	MYH11	0	0.66	2.52667	0.123333
i3_LQ_muscle_c7973/f1p0/3551		6.14	12.41	0.123333	2.24
i3_LQ_muscle_c8000/f1p2/3363	LOC106043362	1.04333	0.27	0.03	0.983333
i3_LQ_muscle_c8047/f1p0/3507	USP18	0.106667	1.47333	0.07	0.513333
i3_LQ_muscle_c8072/f1p3/3958	SLC26A2	0.276667	0.11	0.233333	0
i3_LQ_muscle_c8394/f1p3/3328		0.47	2.78	4.81	0.0933333
i3_LQ_muscle_c8425/f1p0/3814	MYO9A	0.323333	0.00666667	0	0.146667
i3_LQ_muscle_c8765/f1p3/3913	ASPH	1.60333	8.51333	12.1633	0.113333
i3_LQ_muscle_c8883/f1p0/3205	BMP2K	1.14667	0.166667	0.05	0.84
i3_LQ_muscle_c9065/f1p0/3993		0.33	0.26	0.146667	0
i3_LQ_muscle_c9253/f1p0/3735	FEM1A	0.466667	20.8167	5.87	5.34333
i3_LQ_muscle_c9294/f1p6/3392	ATP13A1	3.22333	0.156667	4.37333	2.42333
i3_LQ_muscle_c9555/f1p0/3298	VPS11	0.29	0.0533333	0	0.0766667
i3_LQ_muscle_c9644/f1p0/3725	LZTS1	1.86667	0.14	0.0566667	0.61
i3_LQ_muscle_c9648/f1p58/3786	EDARADD	1.35667	0	0.49	1.55333
i3_LQ_muscle_c9780/f1p1/3901	TNNC1	10.3933	2.35	0.39	10.0733
i3_LQ_muscle_c9791/f1p0/3319	AFF1	8.07	1.04	1.41	0.796667
i3_LQ_muscle_c9901/f1p3/3387	KLF15	0.103333	0.163333	1.33	0.0233333
i3_LQ_muscle_c9967/f1p0/3479	RPN1	0.94	9.19	12.95	0.493333
i3_LQ_muscle_c9992/f1p5/3363		1.04333	0	0.126667	0
i4_HQ_muscle_c10736/f2p0/4403	DMD	2.05333	0	4.23667	0.143333
i4_HQ_muscle_c11072/f2p1/4381	KLHL34	0.953333	6.11667	6.81333	0.166667
i4_HQ_muscle_c11482/f2p0/4285	CXADR	0.186667	1.75	5.43333	1.64
i4_HQ_muscle_c1269/f5p0/4585		0.0166667	1.40667	0.656667	0.0166667
i4_HQ_muscle_c1274/f7p0/4630	ARHGAP40	1.92333	1.07667	0.0933333	2.94
i4_HQ_muscle_c14434/f3p3/4858	TMCC1	3.38	1.01333	3.44333	0
i4_HQ_muscle_c1505/f3p0/4665	MAT1A	5.09333	0.13	0.1	4.22333
i4_HQ_muscle_c15589/f2p2/4925	HECTD2	0.153333	0.546667	1.33667	0.0566667
i4_HQ_muscle_c17674/f2p0/4176	NT5C2	1.64667	0.35	0.0833333	1.69333
i4_HQ_muscle_c1768/f2p0/4660	ADD1	2.07667	0	0	0.0366667
i4_HQ_muscle_c1776/f3p5/4937	STK17A	11.0667	1.11667	0.38	5.76
i4_HQ_muscle_c1800/f2p4/4683	LMNB2	5.95667	0.603333	0.643333	9.74
i4_HQ_muscle_c1816/f2p0/4557	SYNPO2	0.436667	20.02	36.3933	8.81
i4_HQ_muscle_c19144/f2p0/4767	ADCK3	2.82333	5.06333	20.65	0.91
i4_HQ_muscle_c19218/f2p0/4821		0.69	0.0233333	0.03	0.17
i4_HQ_muscle_c1923/f2p7/4339	MOGAT1	3.70667	0.14	0.05	6.24333
i4_HQ_muscle_c19316/f4p0/4279	ENTPD5	0	0	0.07	0.563333
i4_HQ_muscle_c19425/f3p6/4412	MYBPC1	17.2367	1.09	0.326667	3.65333
i4_HQ_muscle_c1962/f2p41/4481	LOC101800982	0.666667	3.38667	5.72667	0.21
i4_HQ_muscle_c20617/f2p3/4915	HERC2	0.72	0	4.89	2.23
i4_HQ_muscle_c2106/f4p0/5035	SRR	1.56667	7.05	8	0.08
i4_HQ_muscle_c24960/f2p0/4319	RGS9BP	2.03667	9.46667	16.4233	4.35
i4_HQ_muscle_c33860/f2p1/4219	LOC106030538	0.406667	1.2	7.31	0.42
i4_HQ_muscle_c35408/f17p0/4562	CDH5	19.42	0	6.22333	0
i4_HQ_muscle_c35561/f6p1/4258	OBSCN	13.32	14.4	10.2233	1.07667
i4_HQ_muscle_c35964/f3p61/4286	MYBPC1	0.186667	25.2367	14.42	13.56
i4_HQ_muscle_c36959/f2p0/4578	COL3A1	0.19	0.00666667	0	0
i4_HQ_muscle_c39005/f10p0/4407	TTN	6.57	2.49667	2.27	0
i4_HQ_muscle_c40885/f3p0/5071	COL3A1	112.46	0.02	4.94667	16.0133
i4_HQ_muscle_c4156/f2p0/4665	FILIP1	0.19	0.206667	0	0.0333333
i4_HQ_muscle_c42941/f2p0/4446	MYBPC1	11.8433	0.0933333	0.1	1.66
i4_HQ_muscle_c42978/f28p2/4375	ATP2A2	2.88667	5.25333	0	13.3567
i4_HQ_muscle_c43088/f53p1/4549	ADD1	20.3167	1.98333	1.04	5.24333
i4_HQ_muscle_c43135/f2p5/4231		3.34667	0.706667	2.63333	0.17
i4_HQ_muscle_c43314/f86p0/4497	ATP2A2	0.27	5.4	0.426667	3.61667
i4_HQ_muscle_c43397/f21p0/4335	MYBPC1	94.3867	1.96333	0.866667	24.6767
i4_HQ_muscle_c4381/f2p4/4309	COL28A1	0.0333333	11.0467	1.28333	0.09
i4_HQ_muscle_c4858/f3p2/4684	CDH5	5.48	1.61333	0	6.49667
i4_HQ_muscle_c5774/f2p7/4369	EHMT1	1.49333	1.17333	0.0833333	2.02
i4_HQ_muscle_c6062/f2p0/4198	A2M	0.403333	1.15	2.75333	0.303333
i4_HQ_muscle_c7467/f2p8/5004	PDIA4	0.04	5.66	6.35	11.2733
i4_HQ_muscle_c7488/f2p0/4829	LIMS2	7.01667	1.34333	0.496667	7.18
i4_HQ_muscle_c8530/f2p1/4532	COL20A1	0.09	4.35667	0.216667	49.7433
i4_HQ_muscle_c858/f11p6/4552	KIF24	10.7567	2.93333	0.196667	13.94
i4_HQ_muscle_c9767/f4p1/4532	CHKA	4.61333	1.65667	0.316667	12.7033
i4_LQ_muscle_c10064/f1p2/4907	ARHGAP26	1.25333	1.80667	7.24667	0.31
i4_LQ_muscle_c10173/f1p0/4981		0.28	0.01	0.00333333	0.31
i4_LQ_muscle_c10197/f1p2/4263	NASP	0.356667	0.236667	0.466667	0
i4_LQ_muscle_c10272/f1p0/4660	NEB	1.28	1.93333	5.79	0.1
i4_LQ_muscle_c10396/f1p21/4460	SH3PXD2A	0.3	0.00666667	0	0.0166667
i4_LQ_muscle_c10440/f1p0/4940	ATP8A2	3.71333	0.566667	0.166667	1.62
i4_LQ_muscle_c10512/f1p0/4949		0.00333333	0.1	0.21	0.00333333
i4_LQ_muscle_c10530/f1p3/4703		1.26333	0.03	0.0233333	0.563333
i4_LQ_muscle_c10566/f1p15/4436		0.56	0.0966667	0.16	0.02
i4_LQ_muscle_c10775/f1p1/4482	LOC106043489	0.736667	0.103333	0.176667	0.01
i4_LQ_muscle_c10817/f1p24/4261	LAMB1	35.45	7.94667	0	16.8233
i4_LQ_muscle_c10827/f1p2/4596		1.03	0.333333	0.213333	0.0166667
i4_LQ_muscle_c10829/f1p6/4521	LOC106017218	0.373333	0	0	0.0366667
i4_LQ_muscle_c11107/f1p0/4950	SYNPO2L	0.0166667	0.49	0.446667	0.00333333
i4_LQ_muscle_c11189/f1p2/4492	GABRA3	2.45	0.0633333	0.0666667	4.87667
i4_LQ_muscle_c11220/f1p1/4174		0.35	0.313333	0.0466667	0.00333333
i4_LQ_muscle_c11522/f1p0/4272	TMLHE	6.20667	2.89667	0.453333	4.64
i4_LQ_muscle_c11642/f1p0/4547	FAM120A	0.526667	0.0233333	0.01	0.643333
i4_LQ_muscle_c11770/f1p0/4991	LIMCH1	8.18333	0.193333	1.08	0.376667
i4_LQ_muscle_c11952/f1p2/4402	ARMC9	0	0.0366667	0.216667	0.0433333
i4_LQ_muscle_c12188/f1p11/4642	GLYR1	0.52	2.65667	1.40333	5.28667
i4_LQ_muscle_c12257/f1p2/4195	PODXL2	2.06	0.0833333	0.0533333	0.923333
i4_LQ_muscle_c12357/f1p2/4637	LOC101804059	0.403333	0	0	0.33
i4_LQ_muscle_c12543/f1p4/4684	NRAP	0.98	0.27	14.9967	0.0633333
i4_LQ_muscle_c12757/f1p0/4915	SLC38A2	0.156667	0.306667	1.58333	0.106667
i4_LQ_muscle_c12800/f1p0/4399	NRP2	0.0466667	2.33667	2.13	0.95
i4_LQ_muscle_c12917/f1p1/4364	ALDH1L2	0.736667	0.0766667	0.0333333	0.95
i4_LQ_muscle_c13119/f1p0/4222	NCAN	4.80667	0.02	0.0533333	11.1067
i4_LQ_muscle_c13272/f1p1/5025	LY75	0.193333	0.54	2.24	0.733333
i4_LQ_muscle_c13301/f1p7/4631	LOC106017001	0.806667	0.206667	0	0.38
i4_LQ_muscle_c13331/f1p7/4983	LOC106042084	0.27	0.01	0	0.38
i4_LQ_muscle_c13403/f1p0/4604	MYH1F	0	0.57	1.27	0.163333
i4_LQ_muscle_c13413/f1p13/4399	PKNOX1	1.27	0.366667	0.113333	0.00333333
i4_LQ_muscle_c13512/f1p0/4567		0.24	0	0	0.00666667
i4_LQ_muscle_c13641/f1p1/4234		0.773333	0.0433333	0.0366667	0.966667
i4_LQ_muscle_c13675/f1p0/4426	XRN1	1.55333	0.606667	0.776667	0.06
i4_LQ_muscle_c13746/f1p2/4790	SBF2	0.76	0.293333	0.02	0.983333
i4_LQ_muscle_c13834/f1p2/4593	NDC80	0.466667	0.12	0.29	4.49333
i4_LQ_muscle_c13968/f1p3/4220	STARD9	0.676667	0.07	0.0266667	1.08333
i4_LQ_muscle_c14089/f1p10/4558	SPTAN1	2.19667	0.12	0.173333	1.81
i4_LQ_muscle_c14473/f1p0/4397	FBLN2	0.593333	0	0.0233333	0.04
i4_LQ_muscle_c1468/f3p1/4253	PHKA1	2.99	13.42	28.1867	0.6
i4_LQ_muscle_c14735/f1p17/4995	TBPL1	1.66667	0.38	0.923333	0.146667
i4_LQ_muscle_c14931/f1p0/4983	LOC106046451	0.486667	0.15	1.11333	0
i4_LQ_muscle_c15196/f1p6/4908	ANK2	4.94333	0.596667	0.433333	3.06667
i4_LQ_muscle_c15198/f1p0/4904		0.726667	0.123333	0.233333	0.0266667
i4_LQ_muscle_c1541/f2p0/5062		0.0133333	0.253333	0.736667	0.0833333
i4_LQ_muscle_c15911/f1p0/4131	RILPL1	0.0433333	0.19	9.59667	0.393333
i4_LQ_muscle_c16352/f1p0/4088	CAPN7	0.0266667	0.103333	0.48	0.0833333
i4_LQ_muscle_c16537/f1p2/4126	LOC106036777	3.54333	0.173333	0	0.586667
i4_LQ_muscle_c16612/f1p0/4068	ADAT1	0.586667	3.89	4.07333	0.876667
i4_LQ_muscle_c16706/f1p0/4119	FBXO31	0	0.973333	1.04333	0.406667
i4_LQ_muscle_c16710/f1p0/4101	ADGRA1	0.206667	0	0	0.11
i4_LQ_muscle_c16807/f1p0/4082	MAT1A	5.33667	0.643333	0.27	7.22
i4_LQ_muscle_c17032/f1p0/4088	ITPK1	0.406667	0.3	0.133333	0
i4_LQ_muscle_c17044/f1p0/4117	LOC106044052	0.03	0.00666667	0.0133333	0.81
i4_LQ_muscle_c17077/f1p0/4014	CXADR	0.156667	1.32333	1.98	0.683333
i4_LQ_muscle_c17143/f1p0/4044		2.54	0.346667	1.10667	0.0966667
i4_LQ_muscle_c17204/f1p0/4087		5.66333	7.81	2.69667	0.103333
i4_LQ_muscle_c17301/f1p1/4105	LOC106042084	1.67333	0.0366667	0.02	2.52667
i4_LQ_muscle_c17368/f1p2/4082		0.88	0.08	0.146667	0.0533333
i4_LQ_muscle_c19246/f2p2/4912	ITGA6	0.196667	0.08	0	0.22
i4_LQ_muscle_c19401/f2p3/4993	LOC101793478	0.206667	1.75	3.09	0.0766667
i4_LQ_muscle_c19627/f1p4/5204	CLIC5	0.116667	2.11667	1.71333	0.02
i4_LQ_muscle_c19718/f1p2/4236	LOC101801209	5.45667	0.786667	0.526667	3.15667
i4_LQ_muscle_c19729/f1p1/4227	NDUFS1	0.0933333	0.126667	1.19333	0.1
i4_LQ_muscle_c19983/f1p0/4572	APLF	4.13667	0.0333333	0.00666667	0.996667
i4_LQ_muscle_c20049/f1p4/4500	NEB	0	5.79667	0.866667	1.04667
i4_LQ_muscle_c20071/f1p0/4395	LOC104913813	0	0.09	0.246667	0.256667
i4_LQ_muscle_c20117/f1p0/4212	OBSCN	0.936667	1.50333	0.87	0.06
i4_LQ_muscle_c20179/f1p10/4917		6.20667	90.96	65.95	0.586667
i4_LQ_muscle_c20274/f1p4/4607	KDM7A	0.446667	4.78333	5.67667	0.796667
i4_LQ_muscle_c21003/f1p5/4726		0.22	0.0866667	0	0.156667
i4_LQ_muscle_c21049/f1p0/4178	FBLN2	12.2233	2.71	0.726667	6.89333
i4_LQ_muscle_c21106/f1p3/4188	LOC101800614	0.0666667	1.05667	1.18	0.0766667
i4_LQ_muscle_c21127/f1p11/4283	USP13	0.2	6.17	1.7	0.363333
i4_LQ_muscle_c2113/f1p0/4418		2.76333	1.96	5.45667	0.0466667
i4_LQ_muscle_c21233/f1p12/4705		0.96	0.2	0.0266667	0.846667
i4_LQ_muscle_c21635/f1p1/4246	AGL	3.08667	2.46667	11.5167	0.106667
i4_LQ_muscle_c21640/f1p0/4914	RFTN2	1.30667	0	0.0233333	0
i4_LQ_muscle_c21649/f1p0/4152	LOC101801322	0.29	0.11	0.0833333	3.37667
i4_LQ_muscle_c21738/f1p0/4530	UBE4A	0	0.08	0.22	0.173333
i4_LQ_muscle_c21968/f1p8/4305	SLC38A4	0.0633333	0.743333	2.30333	0.163333
i4_LQ_muscle_c22093/f1p0/5067	LMO7	6.6	0.553333	1.52667	0
i4_LQ_muscle_c22314/f1p8/4175		0.6	0.0633333	0.07	0.0266667
i4_LQ_muscle_c22437/f1p0/4226	LOC101798957	0.573333	17.7	82.5267	0.223333
i4_LQ_muscle_c2285/f1p0/4132	ADAM12	0.356667	0.0233333	0	0.396667
i4_LQ_muscle_c2295/f1p0/4888	LOC106017407	0.543333	0.26	0	0.196667
i4_LQ_muscle_c2310/f1p4/4345	MYBPC1	0.38	0	0	0.13
i4_LQ_muscle_c23101/f1p2/4957	STOX2	4.07667	0.133333	0.193333	0.92
i4_LQ_muscle_c2319/f1p0/4147	CALN1	0.0433333	0.0166667	0.0233333	0.87
i4_LQ_muscle_c23201/f1p0/4690	MTUS1	2.43333	1.18333	1.95	0
i4_LQ_muscle_c2326/f1p0/4524	KCNMA1	0	0.253333	0.48	0.0233333
i4_LQ_muscle_c23395/f1p4/4246	COG1	0.613333	1.74667	10.1233	3.87
i4_LQ_muscle_c2347/f1p0/5024	LIMCH1	0	0.0766667	0	3.11
i4_LQ_muscle_c23488/f1p1/4223	LOC106015111	1.49667	0.68	0.14	0.05
i4_LQ_muscle_c23601/f1p0/4978	LOC101799880	0.0866667	1.97667	1.32	0.24
i4_LQ_muscle_c23811/f1p2/4975	FHOD1	9.90667	5.64	10.6833	0.843333
i4_LQ_muscle_c24078/f1p0/4163	LOC107320762	1.79667	0.0233333	0.04	0.65
i4_LQ_muscle_c24091/f1p0/4918		0.486667	3.30333	8.23667	0.133333
i4_LQ_muscle_c24172/f1p0/4599		2.82667	0.02	0.02	1.17
i4_LQ_muscle_c24313/f1p0/4745	ANO6	0.723333	1.34333	5.05667	0.69
i4_LQ_muscle_c24486/f1p0/4275	ST6GAL2	0.12	0.106667	0.0466667	1.75667
i4_LQ_muscle_c24618/f1p6/4247		7.66	0.286667	0.14	4.97
i4_LQ_muscle_c24673/f1p4/4463	LOC101801872	2.57333	0.53	0.0266667	0.866667
i4_LQ_muscle_c24770/f1p1/4890	ARHGAP1	0.273333	0.0266667	0	0.326667
i4_LQ_muscle_c24792/f1p6/4655	ABR	0.603333	0.823333	4.68667	1.00333
i4_LQ_muscle_c24931/f1p1/4492	LOC101805205	1.28333	0.03	0.13	0.08
i4_LQ_muscle_c24954/f1p0/5011	CA12	0.493333	0	0	0.16
i4_LQ_muscle_c25014/f1p1/4579	LOC101799880	0.22	5.52	4.16	0.583333
i4_LQ_muscle_c25209/f1p3/4776	EPB41L2	1.23	0.13	0.0366667	0.83
i4_LQ_muscle_c25266/f1p1/4958	LOC104910147	1.38333	0.37	3.18333	0.07
i4_LQ_muscle_c25336/f1p1/4305		0	0.276667	0.49	0.0766667
i4_LQ_muscle_c25469/f1p0/4908	COL3A1	0.04	65.11	0.126667	29.0267
i4_LQ_muscle_c25509/f1p0/4629	CSNK1A1	0.92	3.79667	6.95	0.88
i4_LQ_muscle_c25589/f1p7/4965	SLC22A16	1.34	0.0933333	0.04	0.726667
i4_LQ_muscle_c25667/f1p2/4185		0	0.08	0.28	0
i4_LQ_muscle_c25671/f1p26/4660	BTBD11	0.753333	0.103333	0.02	0.63
i4_LQ_muscle_c2575/f1p1/4439	A2M	1.62	1.00333	0.196667	0.0533333
i4_LQ_muscle_c25822/f1p0/4400	LOC101794631	2.15667	0.323333	0.17	12.7
i4_LQ_muscle_c25869/f1p0/4507		0.303333	0.04	0	0.62
i4_LQ_muscle_c26174/f1p3/4746	EPRS	0	0	0.806667	1.80333
i4_LQ_muscle_c26188/f1p0/4203	PPME1	2.34667	0.123333	0.0266667	0
i4_LQ_muscle_c26201/f1p0/4318	LOC106034386	0.333333	1.44	4.26667	0.0766667
i4_LQ_muscle_c26267/f1p1/4215	PHC1	2.59333	0.316667	0.0533333	2.11667
i4_LQ_muscle_c26443/f1p3/4735	SAP30BP	0.526667	0.0133333	0	0.42
i4_LQ_muscle_c26452/f1p0/4577	CACNA1H	2.83333	0.253333	0.266667	2.85333
i4_LQ_muscle_c26530/f1p0/4554	MFSD4	2.65333	0.773333	0.93	0.236667
i4_LQ_muscle_c26633/f1p0/4645	USP13	1.9	7.68667	16.3367	2.63
i4_LQ_muscle_c26662/f1p3/4178	EPB41L2	0	0.0566667	0.18	0.406667
i4_LQ_muscle_c27091/f1p0/4398		3.46333	6.6	2.77	0.226667
i4_LQ_muscle_c27247/f1p4/4777	LIMS2	11.8833	2.94667	1.11667	10.4667
i4_LQ_muscle_c27471/f1p0/4413		0.303333	0.05	0.0633333	0
i4_LQ_muscle_c2750/f1p0/4649	SYNPO2	0.01	0.0833333	0.413333	0.0233333
i4_LQ_muscle_c27518/f1p0/4385	APBB2	0.433333	2.18667	5.16667	1.21667
i4_LQ_muscle_c27678/f1p4/4896	JPH1	0.0333333	2.70667	3.61667	0.153333
i4_LQ_muscle_c27912/f1p0/4916	RCAN1	2.59667	0.3	5.81667	1.02333
i4_LQ_muscle_c27922/f1p8/4419		0	0.71	0.353333	0.0133333
i4_LQ_muscle_c27964/f1p13/4566	PHTF2	5.81667	1.14333	2.75667	0.693333
i4_LQ_muscle_c28024/f1p1/4556		0.663333	0.0366667	0.03	0.116667
i4_LQ_muscle_c28071/f1p3/4954	MYOM1	5.67	2.02333	0.0266667	0.00666667
i4_LQ_muscle_c28083/f1p0/4306		0.03	2.71333	1.93	0.506667
i4_LQ_muscle_c2809/f1p0/4379	RSAD2	0.11	1.97333	0.09	0.0733333
i4_LQ_muscle_c28125/f1p41/4333	SEPT5	2.38667	0.403333	0.166667	1.02667
i4_LQ_muscle_c28132/f1p3/4787	SHROOM1	10.2333	0.576667	0.44	20.4767
i4_LQ_muscle_c28267/f1p3/4587	LOC104316060	4.10333	0.313333	0.186667	0.533333
i4_LQ_muscle_c28283/f1p10/4424	LOC101801190	0.486667	1.68667	0	0.556667
i4_LQ_muscle_c28450/f1p0/4440	PLEC	0	8.82667	17.8033	7.24333
i4_LQ_muscle_c28466/f1p1/4822	LOC106029826	1.05667	0.00333333	0	0.46
i4_LQ_muscle_c28627/f1p2/4630	SLC6A4	0.283333	1.99333	3.89333	0.0933333
i4_LQ_muscle_c28744/f1p0/4197	CAPRIN1	0.953333	0.386667	0.453333	0
i4_LQ_muscle_c28840/f1p0/4442	ADAM12	6.49667	1.36667	0.663333	8.95333
i4_LQ_muscle_c28875/f1p0/5023	LOC101792092	18.9233	2.49333	1.86667	19.7333
i4_LQ_muscle_c28899/f1p0/4375		0.0866667	0.603333	0.946667	0.00333333
i4_LQ_muscle_c28904/f1p0/4427	PRR5	2.1	0.0266667	0.106667	3.89333
i4_LQ_muscle_c2901/f1p0/4505	AQP4	0.833333	6.56667	6.02	0.17
i4_LQ_muscle_c29016/f1p0/4223	SMIM5	3.78	0.116667	0.323333	1.06667
i4_LQ_muscle_c29084/f1p0/4883	ZNF532	0.423333	0.223333	0	0.733333
i4_LQ_muscle_c29138/f1p0/4304		0.0833333	1.54	3.43667	0.143333
i4_LQ_muscle_c29145/f1p0/4281	MYBPC1	2.62333	0.106667	0.09	1.48667
i4_LQ_muscle_c29366/f1p0/4316	COL20A1	0.48	0.04	0.0133333	0.246667
i4_LQ_muscle_c29457/f1p0/4527	MAP3K7CL	0.193333	0.0466667	0	0.133333
i4_LQ_muscle_c29467/f1p0/4541	GLYR1	1.74333	0.73	2.30333	0
i4_LQ_muscle_c29469/f1p0/4389	PHTF2	3.13	1.1	5.57	0.136667
i4_LQ_muscle_c29476/f1p0/4946	WNK2	2.97333	0.196667	0.0266667	0
i4_LQ_muscle_c29702/f1p0/4644	TM6SF1	1.76667	3.03	3.40667	0.13
i4_LQ_muscle_c29771/f1p0/4682	CTNND1	0.21	1.11333	3.40667	1.92
i4_LQ_muscle_c29994/f1p3/4340	LOC101805071	1.26667	0.0266667	0.0333333	1.82
i4_LQ_muscle_c30086/f1p0/4743	ANKRD50	0.32	0.996667	0.47	4.11667
i4_LQ_muscle_c30192/f1p0/4681	LOC101801942	10.12	11.2167	0.69	2.53
i4_LQ_muscle_c30219/f1p0/4599	ATP2A1	0.02	1.16333	1.15667	0.0233333
i4_LQ_muscle_c30244/f1p0/4208	AKAP1	1.05667	2.27333	1.16	0
i4_LQ_muscle_c3048/f1p3/4677	AGL	1.64667	1.99333	4.82	0.143333
i4_LQ_muscle_c30499/f1p0/4424	MTTP	0.32	0.07	0	0.0933333
i4_LQ_muscle_c30578/f1p0/4666	LOC101792879	0.96	0.31	0.05	0.766667
i4_LQ_muscle_c30691/f1p0/4328		1.08	0.106667	0.0566667	0.27
i4_LQ_muscle_c30927/f1p0/4646	NAV3	1.87	0.186667	0.123333	4.41
i4_LQ_muscle_c30949/f1p0/4194	CENPF	0.57	0.303333	0	1.52333
i4_LQ_muscle_c31003/f1p0/4827	LOC106017218	0.64	0.02	0	0.03
i4_LQ_muscle_c3108/f1p1/4376	LMO7	8.15667	1.87	2.82	0.423333
i4_LQ_muscle_c31185/f1p0/4537	MYPN	0.173333	4.82333	3.19667	0.286667
i4_LQ_muscle_c31267/f1p0/4914		3.04333	0.08	0.0433333	1.14333
i4_LQ_muscle_c31290/f1p0/4239	LDAH	1.08667	0.33	0.0966667	0.0333333
i4_LQ_muscle_c31351/f1p0/4338	KIF21A	0	0.0866667	0.2	0.0833333
i4_LQ_muscle_c31390/f1p8/4382	NEURL1B	3.43667	0.363333	0.163333	1.01667
i4_LQ_muscle_c3161/f1p1/4387	ZBTB16	4.11	2.68667	7.27	0.153333
i4_LQ_muscle_c32113/f1p0/4582	ACSL4	0	0.323333	0.863333	0.0566667
i4_LQ_muscle_c32137/f1p0/4933	C4H4ORF50	2.27667	0.11	0.153333	3.7
i4_LQ_muscle_c32632/f1p1/4427	CPNE3	1.66	1.28667	0	1.31333
i4_LQ_muscle_c32729/f1p1/4267	PCDH1	4.67333	0.51	0.436667	2.44
i4_LQ_muscle_c3311/f1p0/4987	EMILIN3	5.54333	0.513333	0.263333	5.96333
i4_LQ_muscle_c33442/f1p0/4164	KIAA1217	0.04	0.0866667	0.216667	0.99
i4_LQ_muscle_c33633/f1p0/4084	PRKAA2	0.753333	5.64333	7.19333	0.756667
i4_LQ_muscle_c33701/f1p0/4057	ZNF385B	6.25667	0.816667	0.13	3.16
i4_LQ_muscle_c33959/f1p2/4134	MYBPC1	3.67	0.0266667	0.04	0.863333
i4_LQ_muscle_c34268/f1p0/4047	COL1A2	0.423333	0.0666667	0	0.52
i4_LQ_muscle_c34277/f1p0/4163	LOC101801533	0.333333	0.0133333	1.20333	0.906667
i4_LQ_muscle_c34419/f1p0/4100	KCNJ3	1.70333	0.28	0.123333	2.09333
i4_LQ_muscle_c34432/f1p8/4055	BMPR1B	2.44	0.286667	0.206667	1.73
i4_LQ_muscle_c34553/f1p0/4079	FSD2	6.41333	3.92667	13.6467	0.5
i4_LQ_muscle_c34755/f1p3/4017	MYBPC1	3.23667	0.286667	0.08	1.73333
i4_LQ_muscle_c35070/f1p0/4188	KCNG2	1.98333	0.166667	0.436667	0.103333
i4_LQ_muscle_c35285/f1p2/4091	PHKA2	14.4	0.706667	0.28	2.92
i4_LQ_muscle_c36702/f1p0/4416	LOC101793478	1.15667	23.0667	13.76	0.166667
i4_LQ_muscle_c36717/f1p2/4246	COL20A1	4.91667	0.466667	0.146667	3.2
i4_LQ_muscle_c36829/f1p2/4879	NEB	1.39667	1.10333	0.436667	0.05
i4_LQ_muscle_c36856/f1p0/4585		0.483333	0.00333333	0	0.02
i4_LQ_muscle_c37008/f1p1/4599		4.14667	0.496667	0.71	0.493333
i4_LQ_muscle_c37152/f1p0/4446	HSP90AA1	0.173333	2.38	1.49	0.473333
i4_LQ_muscle_c37197/f1p0/4423	COL19A1	3.81333	1.00333	0.16	1.40667
i4_LQ_muscle_c37238/f1p40/4359	VWF	1.55	9.29	9.60333	0.843333
i4_LQ_muscle_c37519/f1p0/5035	SVIL	0.00666667	0	0.0133333	0.51
i4_LQ_muscle_c37813/f1p0/4982		1.13667	35.7967	64.39	0.126667
i4_LQ_muscle_c37845/f1p0/4898		4.44333	0.09	0.01	0.9
i4_LQ_muscle_c38192/f1p0/5002	MLF1	0.643333	5.79333	7.39333	0.963333
i4_LQ_muscle_c38447/f1p12/5027	SKIV2L2	0.02	0	0	2.8
i4_LQ_muscle_c3877/f1p320/4697		0.43	0.00666667	0.0166667	0.146667
i4_LQ_muscle_c38869/f1p3/4973	CDH11	0.356667	0.13	0	0.606667
i4_LQ_muscle_c39269/f1p0/4395	MYBPC1	0.373333	0.00666667	0.00333333	0.186667
i4_LQ_muscle_c39399/f1p2/4516	USP3	0.08	0.67	0.726667	3.48
i4_LQ_muscle_c39542/f1p3/5170		0.223333	0.0133333	0.676667	0
i4_LQ_muscle_c39592/f1p2/4695	LOC101793492	0.1	1.99667	0.0666667	0.113333
i4_LQ_muscle_c40004/f1p0/4804		0.02	0.233333	0.89	0.0366667
i4_LQ_muscle_c40144/f1p2/4972		1.65333	0.24	2.01	0.09
i4_LQ_muscle_c41116/f1p2/4138	SLC11A2	0.293333	1.22333	2.63	1.01
i4_LQ_muscle_c41263/f1p73/4040	CCNG2	1.13333	0.0233333	0.0266667	0.63
i4_LQ_muscle_c41658/f1p0/4065	SPHKAP	0.793333	0.0333333	0.0333333	0.533333
i4_LQ_muscle_c42612/f1p0/4122	SLC13A3	2.05	0.0166667	0	0.13
i4_LQ_muscle_c42770/f1p0/4083	NTRK3	0.833333	0.11	0	0.193333
i4_LQ_muscle_c43102/f1p0/4287	MYBPC1	2.00333	0.0366667	0.0133333	1.78667
i4_LQ_muscle_c4580/f1p0/4835	FBN1	9.95667	12.0833	0.293333	18.18
i4_LQ_muscle_c45959/f1p0/4056		0.796667	0.03	0.00666667	0.596667
i4_LQ_muscle_c46096/f1p0/4019	TCERG1	3.83667	2.66	0.34	3.63
i4_LQ_muscle_c46133/f1p0/4073	SETD3	2.6	1.25	0	0.62
i4_LQ_muscle_c4619/f1p0/4748	NDC80	0.67	0.373333	0.0133333	1.79
i4_LQ_muscle_c4642/f1p4/4516	LRCH3	3.39333	0.753333	0.29	2.37
i4_LQ_muscle_c4663/f1p0/4483	LOC101793478	0.3	7.57333	5.97333	0
i4_LQ_muscle_c4683/f1p1/4820		0.473333	0.06	0.0166667	0.106667
i4_LQ_muscle_c4740/f1p0/4354	MYBPC1	0.913333	0.0533333	0.01	0.513333
i4_LQ_muscle_c4963/f1p4/5045	CLCN1	0.29	2.30333	3.32333	0.0833333
i4_LQ_muscle_c5732/f1p1/4764	COL3A1	60.1933	0.00666667	3.37667	3.56667
i4_LQ_muscle_c5842/f1p4/4420	GPR107	0.19	1.38333	1.30667	3.46333
i4_LQ_muscle_c5952/f1p0/5025	ITGA6	0.236667	0.0366667	0	0.54
i4_LQ_muscle_c5953/f1p1/4444	EPB41L2	0.296667	0.45	1.22333	3.67333
i4_LQ_muscle_c6059/f1p0/4168	ARHGEF6	0.113333	0.256667	1.24	0.17
i4_LQ_muscle_c6247/f1p0/4817	LY75	0.81	0.0633333	0.00666667	0.173333
i4_LQ_muscle_c6371/f1p0/4303	SRR	0.356667	0.35	0.503333	0.00666667
i4_LQ_muscle_c6455/f1p4/4402	COL20A1	1.67	0.173333	0.0666667	1.17333
i4_LQ_muscle_c6644/f1p11/4907	COL15A1	16.9933	9.83667	0	0
i4_LQ_muscle_c6766/f1p9/4858	LOC107311411	0.296667	1.57667	2.94667	0.103333
i4_LQ_muscle_c6888/f1p0/4821	EEF2K	0.12	1.88333	3.47333	0.38
i4_LQ_muscle_c7262/f1p3/4231	ZNF385C	0.433333	2.86	5.12667	0.666667
i4_LQ_muscle_c7280/f1p6/4920	ASB11	0.12	0.483333	3.65	0.0333333
i4_LQ_muscle_c7300/f1p5/4288	NCOA3	0.27	0	0.726667	0.743333
i4_LQ_muscle_c7418/f1p0/4922	CHST9	0.723333	0.19	0.62	0.00666667
i4_LQ_muscle_c7580/f1p1/4203	CXCL14	0.593333	0.0133333	0.0166667	0.0233333
i4_LQ_muscle_c7606/f1p0/4187	ZNF385B	0.706667	0	0	0.936667
i4_LQ_muscle_c7711/f1p0/4767	RPS12	2.68333	0.153333	0.0733333	0.123333
i4_LQ_muscle_c7773/f1p0/4674	KTN1	0.483333	5.51333	4.86667	1.73667
i4_LQ_muscle_c7893/f1p10/4621	JPH1	0	0.786667	2.02667	0.32
i4_LQ_muscle_c8067/f1p12/4362		0.493333	0	0.00333333	0.336667
i4_LQ_muscle_c8153/f1p0/4807		1.27	0.0433333	0.17	0.0433333
i4_LQ_muscle_c8300/f1p31/4689		0.503333	0	0	0.543333
i4_LQ_muscle_c8551/f1p0/4261	EEF1A1	2.68667	0.41	0.00333333	1.27
i4_LQ_muscle_c8557/f1p1/4949		0.59	0.00333333	0.0166667	0.46
i4_LQ_muscle_c8581/f1p1/4293	ROR2	0.0166667	0.17	0.163333	0.496667
i4_LQ_muscle_c8609/f1p0/4398	LOC107053065	0.67	0	0.00666667	0.0566667
i4_LQ_muscle_c8724/f1p0/4331	MOCS1	0.44	0.0266667	1.83	0.0933333
i4_LQ_muscle_c8791/f1p0/4308	ASB4	0.00333333	0.366667	1.17333	0
i4_LQ_muscle_c8813/f1p0/4902	KIAA1549	1.77667	0	0.106667	0.806667
i4_LQ_muscle_c9295/f1p0/4764		0.206667	0	0	0.206667
i4_LQ_muscle_c9443/f1p20/4589	NPNT	3.52333	0.47	0.09	11.4567
i4_LQ_muscle_c9461/f1p5/4393	NEB	0.0466667	12.2733	15.2633	0.05
i4_LQ_muscle_c9679/f1p0/4505	IL17RA	0	0.27	0.473333	0.736667
i4_LQ_muscle_c9698/f1p0/4878	VIPR2	0.09	1.09	1.23	0.14
i4_LQ_muscle_c9726/f1p0/4895	KREMEN1	0.936667	0.143333	0	0.346667
i4_LQ_muscle_c9889/f1p2/4276	COL1A2	0	0	0.0133333	0.433333
i4_LQ_muscle_c9892/f1p0/4557	MTUS1	5.15667	1.74333	4.59333	0.513333
i5_HQ_muscle_c1108/f3p0/5603	MDM2	4.15	0.343333	0.4	2.96333
i5_HQ_muscle_c1177/f3p2/5292	MYOM2	1.90333	0.0766667	1.85333	0.0233333
i5_HQ_muscle_c1240/f3p1/5804	ESYT2	0.1	0.726667	6.05667	0.116667
i5_HQ_muscle_c1274/f2p0/5357	CD151	24.8433	1.57667	9.29	1.9
i5_HQ_muscle_c1318/f2p0/5459	PHLDB2	6.05	0.98	0.423333	5.66667
i5_HQ_muscle_c1364/f2p2/5461	SEC14L1	1.34667	0.05	0.103333	0.96
i5_HQ_muscle_c1376/f2p0/5338	COL5A1	0.243333	0.01	0	0.693333
i5_HQ_muscle_c1468/f2p1/5600	PHLDB2	0	2.13667	4.13	4.17667
i5_HQ_muscle_c14876/f5p0/5107	NCOA2	0.483333	0.92	2.21667	4.88667
i5_HQ_muscle_c1507/f2p0/5672	COL3A1	0.81	0.12	0.0333333	0.18
i5_HQ_muscle_c1543/f2p2/5636		5.54	0.31	0.423333	1.51667
i5_HQ_muscle_c162/f5p0/5725	COL3A1	50.6033	1.3	3.96	24.6333
i5_HQ_muscle_c16515/f11p0/5992	TOP2A	6.24	1.18	0.413333	20.1667
i5_HQ_muscle_c16561/f4p0/5458	LMCD1	9.72333	5.5	11.69	1.39
i5_HQ_muscle_c16614/f4p0/5131	PODXL2	6.81667	0.673333	0.543333	6.60667
i5_HQ_muscle_c16708/f2p0/5082	TRIM25	2.66	7.77333	0.486667	1.64
i5_HQ_muscle_c16792/f3p0/6094	MYH1B	10.3333	5.54	1.66333	0
i5_HQ_muscle_c444/f16p3/5710	NRAP	22.8133	49.2533	63.57	2.57333
i5_HQ_muscle_c460/f4p0/6066		122.94	87.2633	59.7667	7.84667
i5_HQ_muscle_c671/f9p1/6029	MYH7B	1.64667	47.9033	0.503333	18.6367
i5_HQ_muscle_c804/f5p5/5872	LOC101794631	15.0533	2.26	0.646667	54.1767
i5_HQ_muscle_c809/f3p2/5661	SMAD5	0	0.243333	0.546667	2.85333
i5_HQ_muscle_c834/f6p8/5397	STK17A	5.28	0.523333	0.463333	7.49667
i5_LQ_muscle_c10103/f1p0/5251	JAG1	5.15333	0.66	1.39667	0
i5_LQ_muscle_c10277/f1p1/5454	LOC106042084	2.02667	0.02	0.03	1.33667
i5_LQ_muscle_c10327/f1p0/5485	TET1	1.19667	2.4	0	2.19667
i5_LQ_muscle_c10339/f1p0/5274	MYH1B	2.57	0.0833333	0.12	1.42333
i5_LQ_muscle_c10509/f1p2/5478	LAMB1	12.3067	3.84333	0.0133333	3.80667
i5_LQ_muscle_c10582/f1p0/5533	IGSF3	0.476667	0.12	0.0166667	0.0233333
i5_LQ_muscle_c10677/f1p1/5610	SMIM5	9.03667	0.113333	0.946667	3.22667
i5_LQ_muscle_c10811/f1p0/5494	LOC104028289	0	2.31	2.25333	0
i5_LQ_muscle_c10859/f1p3/5117	LOC106038620	0.893333	0.0933333	0.0266667	0.52
i5_LQ_muscle_c10897/f1p0/6054	CLIC5	0.173333	1.30667	1.68333	0.0166667
i5_LQ_muscle_c11030/f1p0/5477		0.74	0	0.0266667	0.35
i5_LQ_muscle_c11031/f1p0/5328	KALRN	0	0.413333	0.336667	0
i5_LQ_muscle_c11116/f1p38/5769	MAT1A	0.336667	0.0533333	0	0.226667
i5_LQ_muscle_c11511/f1p5/5250	TMCC1	0.366667	0.953333	2.36667	0
i5_LQ_muscle_c11627/f1p0/5348	LMO7	1.20667	0.203333	0.35	0.106667
i5_LQ_muscle_c11867/f1p6/5686	PPP1R3A	1.06	0.47	0.0733333	0.196667
i5_LQ_muscle_c11912/f1p0/5323		0	0	0	0.806667
i5_LQ_muscle_c12018/f1p1/5331	LOC106036158	2.09	0.703333	1.82	0.19
i5_LQ_muscle_c12117/f1p0/5582	ADAM23	3.19667	0.783333	0.226667	1.93667
i5_LQ_muscle_c12130/f1p0/5455	CNKSR2	2.24667	0.103333	0.14	1.93333
i5_LQ_muscle_c12321/f1p0/6014	ZNF385B	0	0.116667	0.05	0.24
i5_LQ_muscle_c12413/f1p0/5676		1.57	94.47	164.58	0.373333
i5_LQ_muscle_c12467/f1p3/5157	LIMCH1	2.62333	0.34	0.0466667	4.59
i5_LQ_muscle_c12542/f1p12/5774		0.143333	0.273333	1.83667	0.133333
i5_LQ_muscle_c12565/f1p12/5474	JAG1	0.983333	0.0266667	0	0.0666667
i5_LQ_muscle_c12774/f1p1/5377	KCNJ6	0.196667	0	0	0.04
i5_LQ_muscle_c12786/f1p0/5646		0.0133333	0.32	0.3	0
i5_LQ_muscle_c12790/f1p0/5729	KIF24	0.61	0.0466667	0.0266667	0.34
i5_LQ_muscle_c12965/f1p0/5427		0.01	0.426667	0.92	0.04
i5_LQ_muscle_c13169/f1p6/5703	ATF7IP	0.17	0.0766667	0	0.15
i5_LQ_muscle_c13301/f1p7/6036	BRINP1	0.76	0.0166667	0.08	0.05
i5_LQ_muscle_c13313/f1p11/5103		2.31	0.07	0.00333333	1.07333
i5_LQ_muscle_c13326/f1p1/5530	ATP9B	0.166667	0	0	0.0266667
i5_LQ_muscle_c13351/f1p0/5342	MYH1D	0.02	0.0833333	0.363333	3.36
i5_LQ_muscle_c13392/f1p0/5165	LOC106014822	0.896667	0.703333	0.0533333	0.53
[truncated: 289 more rows]
