# Supplementary material for: Integrating miRNA and full-length transcriptome profiling to elucidate the mechanism of muscle growth in Muscovy ducks reveals key roles for miR-301a-3p/ANKRD1
Source: BMC Genomics. 2024 Apr 4;25:340. doi: 10.1186/s12864-024-10138-z (PMC10993543; doi:10.1186/s12864-024-10138-z)
Supplement: Supplementary file 10 — Supplementary Material 10. [file 12864_2024_10138_MOESM10_ESM.xlsx]

## Sheet: Sheet1
Supplemental Table S10. A list of differentially expressed miRNAs identified in this stduy.
miRNA ID	E21.tpm	E27.tpm	D0.tpm	D7.tpm
novel_197	1.45581	5.59697	14.379	15.0176
novel_55	0.415069	1.0216	3.397	4.18738
gga-miR-133a-3p	32831.4	67528.7	94195.7	95052.1
gga-miR-210a-3p	215.202	415.528	306.6	123.925
gga-miR-210b-5p	193.703	374.004	279.648	110.615
novel_36	11.6783	19.3864	29.2258	29.6246
gga-miR-1a-3p	249552	408748	483687	536328
gga-miR-133c-3p	9497.04	14263.6	16580.2	15080
gga-miR-23b-3p	658.61	946.615	1679.54	1335.16
gga-miR-214	2408.71	3339.11	2296.12	1792.73
novel_49	5.75769	7.6394	15.0431	21.7946
gga-miR-1a-2-5p	5.90879	7.55466	3.57568	3.19252
gga-miR-133a-5p	1670.37	1994.4	1677.78	1816.49
gga-miR-184b-5p	22.6402	26.8093	58.8246	41.1741
gga-miR-30b-5p	883.286	1037.79	905.674	748.632
novel_54	10.9883	12.7875	17.1768	15.9842
gga-miR-126-3p	22094.8	25392.5	19851.4	17602.1
gga-miR-126-5p	1903.24	2180.77	1346.31	1108.45
gga-miR-214b-5p	992.241	1106.24	754.949	656.387
gga-miR-15a	117.866	127.12	133.955	90.878
gga-miR-338-3p	4.65169	5.01453	14.2593	41.0204
gga-miR-10b-5p	6643.94	7149.91	5024.44	4115.45
gga-miR-30a-3p	1469.46	1570.31	1822.57	1712.27
gga-miR-214b-3p	338.155	350.416	286.724	242.874
gga-miR-27b-5p	158.665	160.571	192.494	123.925
gga-miR-30c-2-3p	596.099	602.422	657.367	647.46
gga-miR-27b-3p	23072.7	22872	42376.9	31458.1
gga-miR-30c-5p	15118.7	14985.8	14548.2	13389.5
gga-miR-26a-5p	60.1362	59.2905	44.3234	42.9423
gga-miR-16-5p	64.8447	63.4728	43.1182	36.5813
novel_220	6.9965	6.29059	1.41573	2.04323
gga-miR-24-3p	1543.27	1350.47	1456.81	1868.31
gga-miR-181a-5p	11473.9	9918.87	8575.92	5302.48
gga-let-7b	5293.34	4431.28	2388.64	2366.26
novel_216	8.84825	7.14769	12.1139	6.39864
gga-miR-145-5p	3142.93	2441.01	3321.89	3199.17
gga-miR-1a-1-5p	12.9883	10.044	3.54824	2.78931
gga-miR-21-5p	75.7769	56.4672	30.2668	38.452
gga-miR-30e-3p	1366.07	1004.59	1050.76	1142.87
novel_199	5258.86	3711.91	1777.91	1972.54
gga-miR-193b-3p	50.4249	32.1196	86.0237	133.45
gga-miR-181a-3p	569.24	341.272	204.093	133.441
gga-miR-181b-5p	6741.3	3976.01	2180.49	1189.67
gga-miR-17-5p	6449.41	3662.2	2034.07	1423.27
gga-miR-206	63761.6	34582.1	16596.7	7188.31
gga-let-7c-5p	9650.4	4865.67	2257.72	2046.39
gga-miR-196-5p	698.826	351.479	198.651	128.26
novel_211	83.1025	40.9504	62.6201	47.6132
gga-miR-363-3p	36.0314	17.1434	12.6224	6.92429
novel_249	267.918	124.472	50.0279	104.683
novel_44	116.58	52.5889	17.3713	12.4294
gga-miR-10c-3p	65.1907	29.215	19.8376	15.1472
gga-miR-181b-2-3p	41.1145	18.3645	8.50199	4.46104
gga-miR-106-5p	5817.22	2493.6	907.935	475.222
novel_309	30.0359	12.8356	9.70034	8.91507
gga-miR-7	4125.19	1723.03	1254.4	1403.87
gga-miR-181b-1-3p	26.9825	11.1095	5.85552	4.56017
gga-miR-33-5p	24.2235	9.81302	6.25175	13.3496
gga-miR-460a-5p	16.9148	6.40449	4.41292	1.59353
novel_82	4.80019	1.65963	0.121016	0.0550615
gga-miR-130a-5p	44.0157	15.1558	9.201	6.84898
gga-miR-301a-3p	48.5612	16.6614	8.00365	3.53438
gga-miR-365-2-5p	14.6625	4.9301	6.04374	9.57842
gga-miR-15c-3p	69.1177	22.4491	4.87284	3.21794
gga-miR-142-5p	6.6847	2.05326	2.17255	5.7428
novel_80	5.44586	1.60015	0.591642	0.337607
gga-miR-301a-5p	46.493	11.3733	7.67847	5.2806
gga-miR-130c-5p	4.56728	1.09566	0.823804	0.825786
gga-miR-499-5p	81.7092	18.0153	3.54902	78.7985
