# Supplementary material for: Integrating miRNA and full-length transcriptome profiling to elucidate the mechanism of muscle growth in Muscovy ducks reveals key roles for miR-301a-3p/ANKRD1
Source: BMC Genomics. 2024 Apr 4;25:340. doi: 10.1186/s12864-024-10138-z (PMC10993543; doi:10.1186/s12864-024-10138-z)
Supplement: Supplementary file 11 — Supplementary Material 11. [file 12864_2024_10138_MOESM11_ESM.xlsx]

## Sheet: Sheet1
Supplemental Table S11. A list of DEMs/DEGs-regulation pairs in Muscovy ducks.
E21 VS E27
sRNA	E21_readcount	E27_readcount	log2FoldChange	pval	padj	up/down	Related mRNA
gga-miR-184b-5p	82.3956	138.007	-0.71822	0.0002967	0.0022933	down	i3_LQ_muscle_c4555/f1p0/3653,i4_LQ_muscle_c28071/f1p3/4954,i4_LQ_muscle_c9679/f1p0/4505,i5_LQ_muscle_c5283/f1p8/5583,i5_LQ_muscle_c5283/f1p8/5583,i4_LQ_muscle_c10197/f1p2/4263,i7_LQ_muscle_c2348/f1p4/7235
novel_54	40.3364	65.8352	-0.67172	0.0093249	0.031841	down	i3_HQ_muscle_c15274/f8p4/3501,i3_HQ_muscle_c18051/f2p4/3668,i5_HQ_muscle_c460/f4p0/6066,i5_HQ_muscle_c460/f4p0/6066,i5_HQ_muscle_c671/f9p1/6029,i2_LQ_muscle_c82196/f1p8/2571,i3_LQ_muscle_c2163/f1p0/3941,i2_LQ_muscle_c16521/f1p1/2595,i2_LQ_muscle_c81500/f1p2/2131,i2_LQ_muscle_c81500/f1p2/2131,i3_LQ_muscle_c31254/f1p4/3370,i4_LQ_muscle_c3161/f1p1/4387,i4_LQ_muscle_c23811/f1p2/4975,i5_LQ_muscle_c332…
gga-miR-210a-3p	780.142	2147.71	-1.4244	1.76e-19	2.46e-17	down	i3_HQ_muscle_c1865/f4p0/3372,i3_LQ_muscle_c2163/f1p0/3941,i2_LQ_muscle_c23502/f1p3/2749,i2_LQ_muscle_c56125/f1p0/2678,i4_LQ_muscle_c24931/f1p1/4492
gga-miR-181a-5p	41653.4	51284.1	-0.29622	0.0096728	0.032243	down	i4_HQ_muscle_c43314/f86p0/4497,i2_LQ_muscle_c23350/f1p12/2248,i2_LQ_muscle_c48420/f1p1/2482,i2_LQ_muscle_c81500/f1p2/2131,i2_LQ_muscle_c81500/f1p2/2131,i3_LQ_muscle_c6823/f1p0/3911,i2_LQ_muscle_c56061/f1p0/2909,i2_LQ_muscle_c54880/f1p0/2426,i3_LQ_muscle_c20522/f1p0/3695,i4_LQ_muscle_c6371/f1p0/4303,i4_LQ_muscle_c8153/f1p0/4807,i4_LQ_muscle_c15198/f1p0/4904,i4_LQ_muscle_c9679/f1p0/4505,i5_LQ_muscl…
gga-miR-126-3p	80115.2	130835	-0.69293	1.86e-06	2.6e-05	down	i2_LQ_muscle_c72366/f1p1/2230,i3_LQ_muscle_c30094/f1p0/3487
gga-miR-16-5p	235.238	326.262	-0.4615	0.0025006	0.012072	down	i1_LQ_muscle_c4487/f1p1/1671,i6_HQ_muscle_c340/f2p0/6814,i6_HQ_muscle_c340/f2p0/6814,i6_HQ_muscle_c340/f2p0/6814,i3_HQ_muscle_c15274/f8p4/3501,i3_HQ_muscle_c1422/f4p1157/4028,i1_LQ_muscle_c18225/f1p7/1924,i3_HQ_muscle_c8989/f2p0/3646,i3_HQ_muscle_c8989/f2p0/3646,i3_HQ_muscle_c1865/f4p0/3372,i5_HQ_muscle_c16561/f4p0/5458,i5_HQ_muscle_c16561/f4p0/5458,i3_LQ_muscle_c2163/f1p0/3941,i2_LQ_muscle_c1624…
gga-miR-30b-5p	3182.31	5344.52	-0.71925	0.00023613	0.0019446	down	i5_HQ_muscle_c671/f9p1/6029,i3_LQ_muscle_c13677/f1p0/3327,i3_LQ_muscle_c41053/f1p0/3234,i5_LQ_muscle_c1889/f1p0/5467,i5_LQ_muscle_c5303/f1p2/5922,i5_LQ_muscle_c5303/f1p2/5922
gga-miR-133a-3p	118159	348732	-1.4885	4.61e-12	1.61e-10	down	i6_HQ_muscle_c340/f2p0/6814,i6_HQ_muscle_c340/f2p0/6814,i6_HQ_muscle_c340/f2p0/6814,i2_LQ_muscle_c23502/f1p3/2749,i3_LQ_muscle_c37697/f1p0/3448,i3_LQ_muscle_c34191/f1p6/3362,i3_LQ_muscle_c40500/f1p3/3859,i3_LQ_muscle_c23565/f1p0/3104,i3_LQ_muscle_c51179/f1p0/3507,i4_LQ_muscle_c40144/f1p2/4972,i4_LQ_muscle_c21640/f1p0/4914,i4_LQ_muscle_c9889/f1p2/4276,i5_LQ_muscle_c13452/f1p0/5363,i5_LQ_muscle_c10…
gga-let-7b	19200.6	22892.6	-0.25154	0.0071365	0.027003	down	i1_LQ_muscle_c4487/f1p1/1671,i5_HQ_muscle_c16561/f4p0/5458,i5_HQ_muscle_c16561/f4p0/5458,i3_LQ_muscle_c2163/f1p0/3941,i2_LQ_muscle_c32900/f1p0/2782,i4_LQ_muscle_c3161/f1p1/4387,i3_LQ_muscle_c14011/f1p0/3196,i3_LQ_muscle_c38627/f1p33/3794,i3_LQ_muscle_c41053/f1p0/3234,i5_LQ_muscle_c5838/f1p0/5649,i5_LQ_muscle_c5838/f1p0/5649,i5_LQ_muscle_c3323/f1p1/5481,i4_LQ_muscle_c31003/f1p0/4827,i4_LQ_muscle_c…
gga-miR-133a-5p	6049.48	10340.6	-0.74775	4.2e-05	0.00045269	down	i3_HQ_muscle_c33060/f2p0/3086,i3_HQ_muscle_c8989/f2p0/3646,i3_HQ_muscle_c8989/f2p0/3646,i5_HQ_muscle_c671/f9p1/6029,i3_LQ_muscle_c6823/f1p0/3911,i3_LQ_muscle_c13677/f1p0/3327,i4_LQ_muscle_c10827/f1p2/4596,i4_LQ_muscle_c21640/f1p0/4914,i4_LQ_muscle_c21640/f1p0/4914,i4_LQ_muscle_c9889/f1p2/4276,i5_LQ_muscle_c5283/f1p8/5583,i5_LQ_muscle_c5303/f1p2/5922,i5_LQ_muscle_c5303/f1p2/5922,i4_LQ_muscle_c1019…
gga-miR-30a-3p	5382.14	8093.08	-0.57491	0.00019326	0.0017452	down	i2_LQ_muscle_c48420/f1p1/2482,i4_LQ_muscle_c2575/f1p1/4439,i3_LQ_muscle_c22732/f1p0/3300,i3_LQ_muscle_c16602/f1p0/3084,i3_LQ_muscle_c23599/f1p0/3391,i3_LQ_muscle_c38627/f1p33/3794,i3_LQ_muscle_c41053/f1p0/3234,i5_LQ_muscle_c3323/f1p1/5481,i4_LQ_muscle_c31003/f1p0/4827,i4_LQ_muscle_c15198/f1p0/4904,i4_LQ_muscle_c10775/f1p1/4482,i4_LQ_muscle_c40144/f1p2/4972,i4_LQ_muscle_c21640/f1p0/4914,i4_LQ_musc…
novel_197	5.42247	28.763	-1.9513	1.13e-06	1.77e-05	down	i1_HQ_muscle_c4691/f2p1/1960,i3_HQ_muscle_c15274/f8p4/3501,i3_HQ_muscle_c1422/f4p1157/4028,i3_HQ_muscle_c1865/f4p0/3372,i3_LQ_muscle_c9791/f1p0/3319,i3_LQ_muscle_c9791/f1p0/3319,i2_LQ_muscle_c83019/f1p0/2608,i2_LQ_muscle_c21501/f1p2/3018,i2_LQ_muscle_c21501/f1p2/3018,i2_LQ_muscle_c45547/f1p4/2044,i4_LQ_muscle_c27964/f1p13/4566,i4_LQ_muscle_c42612/f1p0/4122,i4_LQ_muscle_c15198/f1p0/4904,i4_LQ_musc…
gga-miR-10b-5p	23995.9	36850.7	-0.59209	0.0043435	0.018427	down	i3_HQ_muscle_c18097/f2p0/3443,i3_HQ_muscle_c18288/f5p8/3680,i5_HQ_muscle_c16561/f4p0/5458,i5_HQ_muscle_c16561/f4p0/5458,i2_LQ_muscle_c67562/f1p3/2876,i3_LQ_muscle_c2163/f1p0/3941,i2_LQ_muscle_c21501/f1p2/3018,i3_LQ_muscle_c5643/f1p0/3173,i4_LQ_muscle_c21640/f1p0/4914,i4_LQ_muscle_c21640/f1p0/4914,i5_LQ_muscle_c5554/f1p2/5382,i13_LQ_muscle_c25/f1p0/13329,i5_LQ_muscle_c11912/f1p0/5323,i8_LQ_muscle_…
gga-miR-30c-5p	54959.5	77038.6	-0.47977	0.00012704	0.0012704	down	i5_HQ_muscle_c671/f9p1/6029,i3_LQ_muscle_c13677/f1p0/3327,i3_LQ_muscle_c41053/f1p0/3234,i5_LQ_muscle_c1889/f1p0/5467,i5_LQ_muscle_c5303/f1p2/5922,i5_LQ_muscle_c5303/f1p2/5922,i13_LQ_muscle_c25/f1p0/13329
gga-miR-214	8849.6	17156	-0.91752	3.74e-06	4.55e-05	down	i1_LQ_muscle_c4487/f1p1/1671,i2_HQ_muscle_c46106/f4p5/3012,i1_LQ_muscle_c25670/f1p30/1990,i3_HQ_muscle_c1422/f4p1157/4028,i1_LQ_muscle_c18225/f1p7/1924,i3_HQ_muscle_c8989/f2p0/3646,i3_HQ_muscle_c8989/f2p0/3646,i4_HQ_muscle_c2106/f4p0/5035,i5_HQ_muscle_c16561/f4p0/5458,i5_HQ_muscle_c16561/f4p0/5458,i5_HQ_muscle_c460/f4p0/6066,i5_HQ_muscle_c460/f4p0/6066,i5_HQ_muscle_c671/f9p1/6029,i2_LQ_muscle_c43…
gga-miR-214b-5p	3652.88	5670.35	-0.60184	0.0076786	0.027564	down	i3_HQ_muscle_c18051/f2p4/3668,i1_LQ_muscle_c5472/f1p1/1469,i2_LQ_muscle_c16521/f1p1/2595,i2_LQ_muscle_c36285/f1p6/2778,i2_LQ_muscle_c48420/f1p1/2482,i3_LQ_muscle_c6823/f1p0/3911,i2_LQ_muscle_c83019/f1p0/2608,i3_LQ_muscle_c5643/f1p0/3173,i3_LQ_muscle_c40500/f1p3/3859,i3_LQ_muscle_c40500/f1p3/3859,i3_LQ_muscle_c14011/f1p0/3196,i3_LQ_muscle_c30094/f1p0/3487,i4_LQ_muscle_c42612/f1p0/4122,i5_LQ_muscle…
gga-miR-126-5p	6873.31	11211	-0.67683	0.00082831	0.0047078	down	i2_HQ_muscle_c78881/f4p9/2044,i1_LQ_muscle_c5472/f1p1/1469,i2_LQ_muscle_c23350/f1p12/2248,i2_LQ_muscle_c67562/f1p3/2876,i2_LQ_muscle_c22756/f1p0/2696,i4_LQ_muscle_c21640/f1p0/4914,i4_LQ_muscle_c21640/f1p0/4914,i5_LQ_muscle_c11627/f1p0/5348,i5_LQ_muscle_c11627/f1p0/5348
gga-miR-23b-3p	2363.34	4872.85	-0.94408	0.0016301	0.0081507	down	i1_LQ_muscle_c32610/f1p0/1043,i3_HQ_muscle_c18288/f5p8/3680,i3_LQ_muscle_c6823/f1p0/3911,i2_LQ_muscle_c56061/f1p0/2909,i3_LQ_muscle_c4555/f1p0/3653,i3_LQ_muscle_c10703/f1p0/3885,i4_LQ_muscle_c3161/f1p1/4387,i3_LQ_muscle_c41053/f1p0/3234,i4_LQ_muscle_c8153/f1p0/4807,i5_LQ_muscle_c3323/f1p1/5481,i4_LQ_muscle_c31003/f1p0/4827,i4_LQ_muscle_c15198/f1p0/4904,i4_LQ_muscle_c40144/f1p2/4972,i4_LQ_muscle_c…
gga-miR-133c-3p	34173.1	73543	-1.0555	6.6e-07	1.32e-05	down	i6_HQ_muscle_c340/f2p0/6814,i6_HQ_muscle_c340/f2p0/6814,i6_HQ_muscle_c340/f2p0/6814,i2_LQ_muscle_c23502/f1p3/2749,i3_LQ_muscle_c37697/f1p0/3448,i3_LQ_muscle_c34191/f1p6/3362,i3_LQ_muscle_c40500/f1p3/3859,i3_LQ_muscle_c23565/f1p0/3104,i3_LQ_muscle_c51179/f1p0/3507,i4_LQ_muscle_c40144/f1p2/4972,i4_LQ_muscle_c21640/f1p0/4914,i4_LQ_muscle_c9889/f1p2/4276,i5_LQ_muscle_c13452/f1p0/5363,i5_LQ_muscle_c10…
gga-miR-1a-2-5p	21.3037	38.7033	-0.7722	0.012439	0.037053	down	i3_LQ_muscle_c2278/f1p11/3693,i3_LQ_muscle_c6823/f1p0/3911,i4_LQ_muscle_c28071/f1p3/4954,i4_LQ_muscle_c28071/f1p3/4954,i4_LQ_muscle_c15198/f1p0/4904,i4_LQ_muscle_c40144/f1p2/4972,i7_LQ_muscle_c2348/f1p4/7235,i6_LQ_muscle_c3695/f1p1/6256,i6_LQ_muscle_c3695/f1p1/6256,i6_LQ_muscle_c3695/f1p1/6256,i5_LQ_muscle_c11627/f1p0/5348,i5_LQ_muscle_c11627/f1p0/5348
gga-miR-15a	423.002	658.587	-0.60438	0.0066649	0.02666	down	i1_LQ_muscle_c4487/f1p1/1671,i6_HQ_muscle_c340/f2p0/6814,i6_HQ_muscle_c340/f2p0/6814,i6_HQ_muscle_c340/f2p0/6814,i3_HQ_muscle_c15274/f8p4/3501,i3_HQ_muscle_c1422/f4p1157/4028,i1_LQ_muscle_c18225/f1p7/1924,i3_HQ_muscle_c8989/f2p0/3646,i3_HQ_muscle_c8989/f2p0/3646,i3_HQ_muscle_c1865/f4p0/3372,i2_LQ_muscle_c4023/f1p1/2204,i5_HQ_muscle_c16561/f4p0/5458,i5_HQ_muscle_c16561/f4p0/5458,i3_LQ_muscle_c2163…
gga-miR-30c-2-3p	2178.02	3099	-0.4981	0.00089276	0.0048072	down	i6_HQ_muscle_c340/f2p0/6814,i6_HQ_muscle_c340/f2p0/6814,i6_HQ_muscle_c340/f2p0/6814,i3_HQ_muscle_c33060/f2p0/3086,i2_LQ_muscle_c10862/f1p1/2873,i5_HQ_muscle_c16561/f4p0/5458,i5_HQ_muscle_c16561/f4p0/5458,i5_HQ_muscle_c460/f4p0/6066,i5_HQ_muscle_c460/f4p0/6066,i2_LQ_muscle_c23350/f1p12/2248,i3_LQ_muscle_c2163/f1p0/3941,i2_LQ_muscle_c16521/f1p1/2595,i2_LQ_muscle_c36285/f1p6/2778,i3_LQ_muscle_c9791/…
gga-miR-210b-5p	701.978	1933.51	-1.4233	1.09e-18	7.64e-17	down	i3_HQ_muscle_c2620/f3p3/3467
novel_36	42.1553	100.341	-1.1651	3.9e-06	4.55e-05	down	i6_HQ_muscle_c340/f2p0/6814,i6_HQ_muscle_c340/f2p0/6814,i6_HQ_muscle_c340/f2p0/6814,i2_LQ_muscle_c23502/f1p3/2749,i3_LQ_muscle_c37697/f1p0/3448,i3_LQ_muscle_c34191/f1p6/3362,i3_LQ_muscle_c40500/f1p3/3859,i3_LQ_muscle_c23565/f1p0/3104,i3_LQ_muscle_c51179/f1p0/3507,i4_LQ_muscle_c40144/f1p2/4972,i4_LQ_muscle_c21640/f1p0/4914,i4_LQ_muscle_c9889/f1p2/4276,i5_LQ_muscle_c13452/f1p0/5363,i5_LQ_muscle_c10…
gga-miR-214b-3p	1232.38	1808.05	-0.53905	0.00070154	0.0046769	down	i3_HQ_muscle_c15274/f8p4/3501,i1_LQ_muscle_c25670/f1p30/1990,i3_HQ_muscle_c18097/f2p0/3443,i1_LQ_muscle_c7005/f1p1/1997,i5_HQ_muscle_c671/f9p1/6029,i2_LQ_muscle_c67562/f1p3/2876,i2_LQ_muscle_c22756/f1p0/2696,i2_LQ_muscle_c45547/f1p4/2044,i2_LQ_muscle_c77845/f1p3/2076,i3_LQ_muscle_c7110/f1p0/3808,i3_LQ_muscle_c16602/f1p0/3084,i3_LQ_muscle_c40500/f1p3/3859,i3_LQ_muscle_c40500/f1p3/3859,i3_LQ_muscle…
novel_49	20.7417	39.3133	-0.81313	0.0099562	0.032415	down	i2_LQ_muscle_c3265/f1p2/2677,i6_HQ_muscle_c340/f2p0/6814,i6_HQ_muscle_c340/f2p0/6814,i6_HQ_muscle_c340/f2p0/6814,i2_HQ_muscle_c46106/f4p5/3012,i3_HQ_muscle_c1865/f4p0/3372,i5_HQ_muscle_c671/f9p1/6029,i2_LQ_muscle_c16521/f1p1/2595,i2_LQ_muscle_c48420/f1p1/2482,i3_LQ_muscle_c9791/f1p0/3319,i3_LQ_muscle_c9791/f1p0/3319,i2_LQ_muscle_c33869/f1p50/3389,i2_LQ_muscle_c45547/f1p4/2044,i2_LQ_muscle_c77845/…
gga-miR-1a-3p	911239	2.12423e+06	-1.1819	4.76e-11	1.33e-09	down	i3_HQ_muscle_c1422/f4p1157/4028,i3_HQ_muscle_c18097/f2p0/3443,i3_HQ_muscle_c18288/f5p8/3680,i3_HQ_muscle_c2620/f3p3/3467,i5_HQ_muscle_c16561/f4p0/5458,i5_HQ_muscle_c16561/f4p0/5458,i3_LQ_muscle_c3684/f1p2/3726,i3_LQ_muscle_c5186/f1p1/3098,i3_LQ_muscle_c16602/f1p0/3084,i3_LQ_muscle_c10703/f1p0/3885,i3_LQ_muscle_c23599/f1p0/3391,i3_LQ_muscle_c38627/f1p33/3794,i4_LQ_muscle_c8153/f1p0/4807,i5_LQ_musc…
gga-miR-26a-5p	216.487	305.78	-0.4762	0.012344	0.037053	down	i2_LQ_muscle_c67562/f1p3/2876,i2_LQ_muscle_c83019/f1p0/2608,i2_LQ_muscle_c83019/f1p0/2608,i2_LQ_muscle_c56061/f1p0/2909,i2_LQ_muscle_c56125/f1p0/2678,i4_LQ_muscle_c3161/f1p1/4387,i4_LQ_muscle_c6371/f1p0/4303,i4_LQ_muscle_c27964/f1p13/4566,i4_LQ_muscle_c15198/f1p0/4904,i4_LQ_muscle_c39399/f1p2/4516,i4_LQ_muscle_c39399/f1p2/4516,i5_LQ_muscle_c11627/f1p0/5348,i5_LQ_muscle_c10582/f1p0/5533
gga-miR-181b-5p	24432.8	20512.4	0.2497	0.016938	0.049041	up	i4_HQ_muscle_c43314/f86p0/4497,i2_LQ_muscle_c23350/f1p12/2248,i2_LQ_muscle_c48420/f1p1/2482,i2_LQ_muscle_c81500/f1p2/2131,i2_LQ_muscle_c81500/f1p2/2131,i3_LQ_muscle_c6823/f1p0/3911,i2_LQ_muscle_c56061/f1p0/2909,i2_LQ_muscle_c54880/f1p0/2426,i3_LQ_muscle_c4555/f1p0/3653,i3_LQ_muscle_c20522/f1p0/3695,i4_LQ_muscle_c6371/f1p0/4303,i4_LQ_muscle_c8153/f1p0/4807,i4_LQ_muscle_c15198/f1p0/4904,i4_LQ_muscl…
novel_80	19.9564	8.3136	1.0323	0.0082603	0.028911	up	i1_HQ_muscle_c4691/f2p1/1960,i6_HQ_muscle_c340/f2p0/6814,i6_HQ_muscle_c340/f2p0/6814,i6_HQ_muscle_c340/f2p0/6814,i3_HQ_muscle_c1422/f4p1157/4028,i3_HQ_muscle_c1422/f4p1157/4028,i3_HQ_muscle_c18051/f2p4/3668,i3_HQ_muscle_c33060/f2p0/3086,i3_HQ_muscle_c1865/f4p0/3372,i3_HQ_muscle_c2620/f3p3/3467,i5_HQ_muscle_c16561/f4p0/5458,i5_HQ_muscle_c16561/f4p0/5458,i2_LQ_muscle_c36285/f1p6/2778,i3_LQ_muscle_c…
novel_249	980.696	643.92	0.57896	0.0064979	0.02666	up	i1_LQ_muscle_c18225/f1p7/1924,i5_HQ_muscle_c460/f4p0/6066,i5_HQ_muscle_c460/f4p0/6066,i5_HQ_muscle_c671/f9p1/6029,i2_LQ_muscle_c23502/f1p3/2749,i2_LQ_muscle_c79830/f1p1/2136,i3_LQ_muscle_c2278/f1p11/3693,i2_LQ_muscle_c28193/f1p4/3318,i2_LQ_muscle_c33869/f1p50/3389,i2_LQ_muscle_c36694/f1p0/2467,i2_LQ_muscle_c72366/f1p1/2230,i3_LQ_muscle_c20522/f1p0/3695,i3_LQ_muscle_c13677/f1p0/3327,i3_LQ_muscle_c…
gga-miR-499-5p	302.675	92.7357	1.3307	0.0015738	0.0081507	up	i5_HQ_muscle_c460/f4p0/6066,i5_HQ_muscle_c460/f4p0/6066,i5_HQ_muscle_c671/f9p1/6029,i2_LQ_muscle_c67562/f1p3/2876,i2_LQ_muscle_c21501/f1p2/3018,i2_LQ_muscle_c21501/f1p2/3018,i2_LQ_muscle_c56061/f1p0/2909,i3_LQ_muscle_c5643/f1p0/3173,i3_LQ_muscle_c10703/f1p0/3885,i3_LQ_muscle_c13677/f1p0/3327,i3_LQ_muscle_c23565/f1p0/3104,i5_LQ_muscle_c3323/f1p1/5481,i4_LQ_muscle_c31003/f1p0/4827,i5_LQ_muscle_c652…
gga-miR-196-5p	2519.74	1810.01	0.46348	0.0075229	0.027564	up	i2_HQ_muscle_c78881/f4p9/2044,i3_HQ_muscle_c48396/f16p1/3298,i5_HQ_muscle_c16561/f4p0/5458,i5_HQ_muscle_c16561/f4p0/5458,i3_LQ_muscle_c2163/f1p0/3941,i3_LQ_muscle_c3684/f1p2/3726,i2_LQ_muscle_c60873/f1p4/2049,i3_LQ_muscle_c11629/f1p1/3346,i3_LQ_muscle_c14011/f1p0/3196,i4_LQ_muscle_c15198/f1p0/4904,i4_LQ_muscle_c21640/f1p0/4914,i4_LQ_muscle_c21640/f1p0/4914,i4_LQ_muscle_c9679/f1p0/4505,i4_LQ_muscl…
gga-miR-130a-5p	160.462	78.5269	0.96452	0.00019946	0.0017452	up	i3_HQ_muscle_c15274/f8p4/3501,i3_HQ_muscle_c1422/f4p1157/4028,i3_HQ_muscle_c18097/f2p0/3443,i1_LQ_muscle_c23087/f1p1/1761,i2_LQ_muscle_c4023/f1p1/2204,i2_LQ_muscle_c10862/f1p1/2873,i2_LQ_muscle_c36285/f1p6/2778,i3_LQ_muscle_c2278/f1p11/3693,i2_LQ_muscle_c81500/f1p2/2131,i2_LQ_muscle_c32708/f1p0/2661,i2_LQ_muscle_c22756/f1p0/2696,i2_LQ_muscle_c32900/f1p0/2782,i3_LQ_muscle_c4555/f1p0/3653,i3_LQ_mus…
gga-miR-130c-5p	16.6698	5.71957	1.2125	0.0038773	0.01751	up	i3_HQ_muscle_c15274/f8p4/3501,i3_HQ_muscle_c1422/f4p1157/4028,i3_HQ_muscle_c18097/f2p0/3443,i1_LQ_muscle_c23087/f1p1/1761,i2_LQ_muscle_c4023/f1p1/2204,i2_LQ_muscle_c10862/f1p1/2873,i2_LQ_muscle_c36285/f1p6/2778,i3_LQ_muscle_c2278/f1p11/3693,i2_LQ_muscle_c81500/f1p2/2131,i2_LQ_muscle_c32708/f1p0/2661,i2_LQ_muscle_c22756/f1p0/2696,i2_LQ_muscle_c32900/f1p0/2782,i3_LQ_muscle_c4555/f1p0/3653,i3_LQ_mus…
gga-miR-365-2-5p	53.0174	25.618	0.97285	0.00044975	0.0031482	up	i6_HQ_muscle_c340/f2p0/6814,i6_HQ_muscle_c340/f2p0/6814,i3_HQ_muscle_c15274/f8p4/3501,i1_LQ_muscle_c25670/f1p30/1990,i2_LQ_muscle_c23502/f1p3/2749,i2_LQ_muscle_c48420/f1p1/2482,i3_LQ_muscle_c5643/f1p0/3173,i4_LQ_muscle_c3161/f1p1/4387,i3_LQ_muscle_c23599/f1p0/3391,i3_LQ_muscle_c38627/f1p33/3794,i4_LQ_muscle_c42612/f1p0/4122,i5_LQ_muscle_c3323/f1p1/5481,i4_LQ_muscle_c31003/f1p0/4827,i4_LQ_muscle_c…
novel_309	107.881	66.0778	0.66154	0.012104	0.037053	up	i3_HQ_muscle_c1422/f4p1157/4028,i4_HQ_muscle_c43314/f86p0/4497,i3_LQ_muscle_c6823/f1p0/3911,i3_LQ_muscle_c40500/f1p3/3859,i5_LQ_muscle_c5303/f1p2/5922,i5_LQ_muscle_c7321/f1p0/5572,i5_LQ_muscle_c15314/f1p0/5089,i9_LQ_muscle_c575/f1p2/9765,i6_LQ_muscle_c1609/f1p2/6474,i8_LQ_muscle_c254/f1p0/8491
gga-miR-206	232222	177753	0.37616	0.017164	0.049041	up	i3_HQ_muscle_c1422/f4p1157/4028,i3_HQ_muscle_c18097/f2p0/3443,i3_HQ_muscle_c18288/f5p8/3680,i3_HQ_muscle_c2620/f3p3/3467,i5_HQ_muscle_c16561/f4p0/5458,i5_HQ_muscle_c16561/f4p0/5458,i3_LQ_muscle_c3684/f1p2/3726,i3_LQ_muscle_c5186/f1p1/3098,i3_LQ_muscle_c16602/f1p0/3084,i3_LQ_muscle_c10703/f1p0/3885,i3_LQ_muscle_c23599/f1p0/3391,i3_LQ_muscle_c38627/f1p33/3794,i4_LQ_muscle_c8153/f1p0/4807,i4_LQ_musc…
gga-miR-460a-5p	61.2892	33.0972	0.83925	0.00082233	0.0047078	up	i1_LQ_muscle_c25670/f1p30/1990,i2_LQ_muscle_c10209/f1p6/2296,i2_LQ_muscle_c8756/f1p2/2344,i2_LQ_muscle_c10862/f1p1/2873,i1_LQ_muscle_c5472/f1p1/1469,i2_LQ_muscle_c82196/f1p8/2571,i3_LQ_muscle_c2163/f1p0/3941,i2_LQ_muscle_c48420/f1p1/2482,i2_LQ_muscle_c21501/f1p2/3018,i2_LQ_muscle_c21501/f1p2/3018,i3_LQ_muscle_c5643/f1p0/3173,i3_LQ_muscle_c22732/f1p0/3300,i3_LQ_muscle_c40500/f1p3/3859,i3_LQ_muscle…
gga-miR-142-5p	24.355	10.6238	1.0287	0.004223	0.018427	up	i1_LQ_muscle_c23087/f1p1/1761,i1_LQ_muscle_c23087/f1p1/1761,i3_LQ_muscle_c40500/f1p3/3859,i3_LQ_muscle_c40500/f1p3/3859,i3_LQ_muscle_c23565/f1p0/3104,i5_LQ_muscle_c3323/f1p1/5481,i4_LQ_muscle_c31003/f1p0/4827,i4_LQ_muscle_c28450/f1p0/4440,i5_LQ_muscle_c6524/f1p0/5954,i5_LQ_muscle_c5144/f1p0/5738,i5_LQ_muscle_c16247/f1p0/5038,i9_LQ_muscle_c575/f1p2/9765,i9_LQ_muscle_c575/f1p2/9765
gga-miR-181b-1-3p	98.7483	57.1422	0.74503	0.00080961	0.0047078	up	i1_LQ_muscle_c4487/f1p1/1671,i5_HQ_muscle_c671/f9p1/6029,i2_LQ_muscle_c36285/f1p6/2778,i3_LQ_muscle_c5643/f1p0/3173,i3_LQ_muscle_c5643/f1p0/3173,i3_LQ_muscle_c40500/f1p3/3859,i4_LQ_muscle_c6371/f1p0/4303,i4_LQ_muscle_c8153/f1p0/4807,i4_LQ_muscle_c23811/f1p2/4975,i4_LQ_muscle_c27964/f1p13/4566,i4_LQ_muscle_c42612/f1p0/4122,i5_LQ_muscle_c3323/f1p1/5481,i4_LQ_muscle_c31003/f1p0/4827,i4_LQ_muscle_c15…
gga-miR-15c-3p	249.783	116.167	1.0667	7.28e-08	1.7e-06	up	i6_HQ_muscle_c340/f2p0/6814,i6_HQ_muscle_c340/f2p0/6814,i6_HQ_muscle_c340/f2p0/6814,i3_HQ_muscle_c18051/f2p4/3668,i2_LQ_muscle_c16521/f1p1/2595,i2_LQ_muscle_c60873/f1p4/2049,i2_LQ_muscle_c81500/f1p2/2131,i3_LQ_muscle_c9791/f1p0/3319,i2_LQ_muscle_c33869/f1p50/3389,i2_LQ_muscle_c83019/f1p0/2608,i2_LQ_muscle_c83019/f1p0/2608,i2_LQ_muscle_c72366/f1p1/2230,i2_LQ_muscle_c54880/f1p0/2426,i3_LQ_muscle_c4…
gga-miR-301a-3p	174.267	86.0504	0.94894	0.00031124	0.0022933	up	i1_LQ_muscle_c4487/f1p1/1671,i4_HQ_muscle_c43314/f86p0/4497,i5_HQ_muscle_c16561/f4p0/5458,i2_LQ_muscle_c21959/f1p24/3070,i3_LQ_muscle_c2163/f1p0/3941,i3_LQ_muscle_c2163/f1p0/3941,i3_LQ_muscle_c3684/f1p2/3726,i2_LQ_muscle_c28193/f1p4/3318,i3_LQ_muscle_c9791/f1p0/3319,i2_LQ_muscle_c21501/f1p2/3018,i2_LQ_muscle_c21501/f1p2/3018,i2_LQ_muscle_c77845/f1p3/2076,i2_LQ_muscle_c54880/f1p0/2426,i3_LQ_muscle…
gga-miR-10c-3p	239.814	150.733	0.63107	0.00693	0.02695	up	i6_HQ_muscle_c340/f2p0/6814,i3_HQ_muscle_c18051/f2p4/3668,i3_HQ_muscle_c2620/f3p3/3467,i3_LQ_muscle_c51179/f1p0/3507
gga-miR-181b-2-3p	148.578	94.7193	0.63113	0.00084068	0.0047078	up	i3_HQ_muscle_c48396/f16p1/3298,i3_HQ_muscle_c18051/f2p4/3668,i2_LQ_muscle_c23502/f1p3/2749,i2_LQ_muscle_c48420/f1p1/2482,i2_LQ_muscle_c81500/f1p2/2131,i2_LQ_muscle_c81500/f1p2/2131,i3_LQ_muscle_c4555/f1p0/3653,i3_LQ_muscle_c38627/f1p33/3794,i5_LQ_muscle_c5838/f1p0/5649,i4_LQ_muscle_c27964/f1p13/4566,i5_LQ_muscle_c3323/f1p1/5481,i4_LQ_muscle_c31003/f1p0/4827,i4_LQ_muscle_c21640/f1p0/4914,i4_LQ_mus…
gga-miR-106-5p	21047.1	12906.9	0.69187	8.43e-07	1.48e-05	up	i2_LQ_muscle_c10209/f1p6/2296,i3_HQ_muscle_c18051/f2p4/3668,i4_HQ_muscle_c43314/f86p0/4497,i1_LQ_muscle_c5472/f1p1/1469,i5_HQ_muscle_c671/f9p1/6029,i2_LQ_muscle_c67562/f1p3/2876,i2_LQ_muscle_c21959/f1p24/3070,i2_LQ_muscle_c21959/f1p24/3070,i2_LQ_muscle_c16243/f1p0/2047,i2_LQ_muscle_c36285/f1p6/2778,i2_LQ_muscle_c48420/f1p1/2482,i3_LQ_muscle_c9791/f1p0/3319,i3_LQ_muscle_c9791/f1p0/3319,i3_LQ_muscl…
gga-miR-301a-5p	169.767	58.7918	1.4708	2.63e-14	1.23e-12	up	i1_LQ_muscle_c4487/f1p1/1671,i3_HQ_muscle_c15274/f8p4/3501,i3_HQ_muscle_c1422/f4p1157/4028,i3_HQ_muscle_c1422/f4p1157/4028,i1_LQ_muscle_c18225/f1p7/1924,i5_HQ_muscle_c16561/f4p0/5458,i5_HQ_muscle_c16561/f4p0/5458,i5_HQ_muscle_c460/f4p0/6066,i5_HQ_muscle_c460/f4p0/6066,i5_HQ_muscle_c671/f9p1/6029,i2_LQ_muscle_c67562/f1p3/2876,i3_LQ_muscle_c5186/f1p1/3098,i2_LQ_muscle_c48420/f1p1/2482,i3_LQ_muscle_…
gga-miR-7	15148.2	8994.27	0.69481	0.010203	0.032463	up	i5_HQ_muscle_c16561/f4p0/5458,i5_HQ_muscle_c16561/f4p0/5458,i5_HQ_muscle_c460/f4p0/6066,i5_HQ_muscle_c460/f4p0/6066,i5_HQ_muscle_c671/f9p1/6029,i2_LQ_muscle_c23350/f1p12/2248,i2_LQ_muscle_c60873/f1p4/2049,i2_LQ_muscle_c48420/f1p1/2482,i3_LQ_muscle_c9791/f1p0/3319,i3_LQ_muscle_c9791/f1p0/3319,i2_LQ_muscle_c32708/f1p0/2661,i3_LQ_muscle_c11629/f1p1/3346,i3_LQ_muscle_c40500/f1p3/3859,i3_LQ_muscle_c40…
gga-miR-363-3p	131.107	88.3916	0.54877	0.0026593	0.01241	up	i6_HQ_muscle_c340/f2p0/6814,i3_HQ_muscle_c15274/f8p4/3501,i4_HQ_muscle_c43314/f86p0/4497,i3_HQ_muscle_c1865/f4p0/3372,i3_HQ_muscle_c2620/f3p3/3467,i2_LQ_muscle_c10862/f1p1/2873,i3_LQ_muscle_c6823/f1p0/3911,i3_LQ_muscle_c38627/f1p33/3794,i5_LQ_muscle_c5144/f1p0/5738,i5_LQ_muscle_c15314/f1p0/5089,i13_LQ_muscle_c25/f1p0/13329,i6_LQ_muscle_c3695/f1p1/6256,i6_LQ_muscle_c3695/f1p1/6256,i6_LQ_muscle_c36…
E27 VS D0
sRNA	E27_readcount	D0_readcount	log2FoldChange	pval	padj	up/down	Related mRNA
gga-miR-15a	523.643	707.222	-0.42589	0.0017134	0.0097911	down	i1_HQ_muscle_c2220/f2p0/1921,i1_HQ_muscle_c2220/f2p0/1921,i1_LQ_muscle_c7424/f1p0/1832,i4_HQ_muscle_c19144/f2p0/4767,i2_HQ_muscle_c38203/f2p0/2955,i2_HQ_muscle_c54699/f3p4/2546,i3_HQ_muscle_c987/f3p1/3259,i1_LQ_muscle_c12453/f1p0/1826,i2_HQ_muscle_c40868/f2p1/3035,i1_LQ_muscle_c4540/f1p4/1926,i1_LQ_muscle_c9429/f1p7/1620,i1_LQ_muscle_c18225/f1p7/1924,i2_HQ_muscle_c34658/f2p0/2348,i2_LQ_muscle_c12…
novel_36	79.8034	151.429	-0.87804	5.28e-05	0.00056368	down	i2_HQ_muscle_c1411/f10p2/2493,i3_HQ_muscle_c987/f3p1/3259,i2_LQ_muscle_c11785/f1p2/2397,i2_LQ_muscle_c5691/f1p2/2844,i2_LQ_muscle_c80507/f1p0/2404,i2_LQ_muscle_c80507/f1p0/2404,i2_LQ_muscle_c73240/f1p0/2905,i2_LQ_muscle_c52770/f1p1/2487,i3_LQ_muscle_c8394/f1p3/3328,i2_LQ_muscle_c22810/f1p0/2555,i2_LQ_muscle_c22810/f1p0/2555,i2_LQ_muscle_c65836/f1p0/2833,i3_LQ_muscle_c19946/f1p0/3576,i3_LQ_muscle_…
gga-miR-133c-3p	58565.1	86637.2	-0.54961	0.00068776	0.0045851	down	i2_HQ_muscle_c1411/f10p2/2493,i3_HQ_muscle_c987/f3p1/3259,i2_LQ_muscle_c11785/f1p2/2397,i2_LQ_muscle_c5691/f1p2/2844,i2_LQ_muscle_c80507/f1p0/2404,i2_LQ_muscle_c80507/f1p0/2404,i2_LQ_muscle_c73240/f1p0/2905,i2_LQ_muscle_c52770/f1p1/2487,i3_LQ_muscle_c8394/f1p3/3328,i2_LQ_muscle_c22810/f1p0/2555,i2_LQ_muscle_c22810/f1p0/2555,i2_LQ_muscle_c65836/f1p0/2833,i3_LQ_muscle_c19946/f1p0/3576,i3_LQ_muscle_…
gga-miR-133a-3p	277288	501306	-0.85157	1.01e-51	1.61e-49	down	i2_HQ_muscle_c1411/f10p2/2493,i3_HQ_muscle_c987/f3p1/3259,i2_LQ_muscle_c11785/f1p2/2397,i2_LQ_muscle_c5691/f1p2/2844,i2_LQ_muscle_c80507/f1p0/2404,i2_LQ_muscle_c80507/f1p0/2404,i2_LQ_muscle_c73240/f1p0/2905,i2_LQ_muscle_c52770/f1p1/2487,i3_LQ_muscle_c8394/f1p3/3328,i2_LQ_muscle_c22810/f1p0/2555,i2_LQ_muscle_c22810/f1p0/2555,i2_LQ_muscle_c65836/f1p0/2833,i3_LQ_muscle_c19946/f1p0/3576,i3_LQ_muscle_…
novel_197	22.9221	73.3447	-1.4905	1.73e-06	2.79e-05	down	i1_LQ_muscle_c7424/f1p0/1832,i2_HQ_muscle_c17802/f4p1/2761,i1_LQ_muscle_c9429/f1p7/1620,i5_HQ_muscle_c1507/f2p0/5672,i7_HQ_muscle_c55/f2p0/7784,i7_HQ_muscle_c55/f2p0/7784,i3_HQ_muscle_c1865/f4p0/3372,i1_LQ_muscle_c19984/f1p0/1611,i1_LQ_muscle_c21648/f1p0/1656,i2_LQ_muscle_c5644/f1p6/3167,i2_LQ_muscle_c54972/f1p53/2745,i2_LQ_muscle_c71782/f1p17/3387,i2_LQ_muscle_c69297/f1p3/3472,i2_LQ_muscle_c7229…
novel_216	29.2031	65.7888	-1.0909	1.15e-05	0.00015307	down	i3_HQ_muscle_c34022/f2p0/3369,i3_HQ_muscle_c34022/f2p0/3369,i2_HQ_muscle_c1411/f10p2/2493,i4_HQ_muscle_c19144/f2p0/4767,i3_HQ_muscle_c3629/f4p0/3602,i2_HQ_muscle_c2091/f4p8/2231,i2_LQ_muscle_c66365/f1p0/2676,i2_LQ_muscle_c73240/f1p0/2905,i2_LQ_muscle_c20755/f1p1/2652,i3_LQ_muscle_c6823/f1p0/3911,i2_LQ_muscle_c51608/f1p1/2674,i2_LQ_muscle_c15281/f1p7/2103,i3_LQ_muscle_c9901/f1p3/3387,i2_LQ_muscle_…
gga-miR-30e-3p	4130.8	5683.17	-0.45264	0.00035474	0.0027028	down	i2_HQ_muscle_c28519/f2p5/2366,i2_LQ_muscle_c11598/f1p4/3024,i3_HQ_muscle_c18115/f2p2/3339,i3_HQ_muscle_c1865/f4p0/3372,i1_LQ_muscle_c7059/f1p0/1648,i2_LQ_muscle_c90294/f1p1/1993,i2_LQ_muscle_c69297/f1p3/3472,i2_LQ_muscle_c39552/f1p0/2414,i3_LQ_muscle_c2452/f1p0/3454,i2_LQ_muscle_c42524/f1p5/2677,i2_LQ_muscle_c39813/f1p1/2773,i2_LQ_muscle_c40034/f1p0/2144,i3_LQ_muscle_c36561/f1p5/4024,i3_LQ_muscle…
novel_211	168.504	342.205	-0.95148	0.00017019	0.0013616	down	i1_HQ_muscle_c2220/f2p0/1921,i2_LQ_muscle_c11785/f1p2/2397,i2_LQ_muscle_c12168/f1p2/2904,i2_LQ_muscle_c10862/f1p1/2873,i5_HQ_muscle_c804/f5p5/5872,i3_LQ_muscle_c2163/f1p0/3941,i2_LQ_muscle_c16521/f1p1/2595,i2_LQ_muscle_c73141/f1p2/2664,i2_LQ_muscle_c26478/f1p7/2887,i2_LQ_muscle_c15281/f1p7/2103,i2_LQ_muscle_c39813/f1p1/2773,i2_LQ_muscle_c50734/f1p4/2386,i3_LQ_muscle_c22516/f1p1/3525,i3_LQ_muscle_…
gga-miR-145-5p	10050.6	18084.7	-0.7825	0.0031665	0.016343	down	i1_HQ_muscle_c2220/f2p0/1921,i1_HQ_muscle_c2220/f2p0/1921,i4_HQ_muscle_c19144/f2p0/4767,i3_HQ_muscle_c537/f6p0/3651,i7_HQ_muscle_c55/f2p0/7784,i7_HQ_muscle_c55/f2p0/7784,i9_HQ_muscle_c5/f2p0/9974,i2_LQ_muscle_c53638/f1p4/2197,i2_LQ_muscle_c21959/f1p24/3070,i2_LQ_muscle_c21959/f1p24/3070,i3_LQ_muscle_c2163/f1p0/3941,i3_LQ_muscle_c2278/f1p11/3693,i2_LQ_muscle_c48420/f1p1/2482,i2_LQ_muscle_c42524/f1…
gga-miR-193b-3p	131.622	462.605	-1.584	1.74e-06	2.79e-05	down	i3_HQ_muscle_c53986/f14p0/3683,i1_LQ_muscle_c2606/f1p2/1972,i1_LQ_muscle_c9429/f1p7/1620,i7_HQ_muscle_c55/f2p0/7784,i7_HQ_muscle_c55/f2p0/7784,i1_LQ_muscle_c19984/f1p0/1611,i1_LQ_muscle_c6825/f1p0/1743,i3_HQ_muscle_c18268/f2p4/3978,i1_LQ_muscle_c7059/f1p0/1648,i2_LQ_muscle_c54057/f1p15/2529,i2_LQ_muscle_c69297/f1p3/3472,i2_LQ_muscle_c72293/f1p11/2273,i2_LQ_muscle_c67070/f1p3/2370,i3_LQ_muscle_c32…
gga-miR-338-3p	20.6542	74.0013	-1.6952	3.17e-10	7.24e-09	down	i1_LQ_muscle_c20695/f1p0/1976,i2_HQ_muscle_c44984/f2p2/2387,i2_LQ_muscle_c2219/f1p4/2514,i2_LQ_muscle_c2219/f1p4/2514,i3_HQ_muscle_c18051/f2p4/3668,i3_HQ_muscle_c1846/f3p4/3424,i2_LQ_muscle_c73240/f1p0/2905,i2_LQ_muscle_c73240/f1p0/2905,i2_LQ_muscle_c58134/f1p16/2331,i2_LQ_muscle_c33842/f1p0/2653,i2_LQ_muscle_c36675/f1p67/2805,i2_LQ_muscle_c15281/f1p7/2103,i2_LQ_muscle_c68378/f1p3/2243,i2_LQ_musc…
gga-miR-27b-5p	659.576	1007.32	-0.59648	7.66e-05	0.00068072	down	i1_HQ_muscle_c12011/f2p0/1816,i2_HQ_muscle_c62575/f34p17/2110,i3_LQ_muscle_c2278/f1p11/3693,i2_LQ_muscle_c39813/f1p1/2773,i3_LQ_muscle_c20507/f1p319/4025,i3_LQ_muscle_c30023/f1p0/3151,i3_LQ_muscle_c21034/f1p0/3597,i5_LQ_muscle_c3323/f1p1/5481,i5_LQ_muscle_c4665/f1p0/5496,i4_LQ_muscle_c21233/f1p12/4705,i4_LQ_muscle_c31003/f1p0/4827,i4_LQ_muscle_c10829/f1p6/4521,i4_LQ_muscle_c25869/f1p0/4507,i5_LQ_…
gga-miR-30c-2-3p	2475.72	3453.22	-0.4677	0.0029383	0.015671	down	i3_HQ_muscle_c34022/f2p0/3369,i3_HQ_muscle_c34022/f2p0/3369,i2_HQ_muscle_c17606/f2p2/2215,i3_HQ_muscle_c53986/f14p0/3683,i1_HQ_muscle_c2220/f2p0/1921,i4_HQ_muscle_c19144/f2p0/4767,i2_HQ_muscle_c38203/f2p0/2955,i1_LQ_muscle_c2606/f1p2/1972,i2_HQ_muscle_c79054/f7p9/2598,i2_LQ_muscle_c11598/f1p4/3024,i1_LQ_muscle_c9429/f1p7/1620,i1_LQ_muscle_c14703/f1p0/1403,i3_HQ_muscle_c537/f6p0/3651,i2_HQ_muscle_…
gga-miR-23b-3p	3876.84	8587.35	-1.0726	1.28e-05	0.00015744	down	i2_HQ_muscle_c17802/f4p1/2761,i3_HQ_muscle_c987/f3p1/3259,i7_HQ_muscle_c55/f2p0/7784,i7_HQ_muscle_c55/f2p0/7784,i7_HQ_muscle_c55/f2p0/7784,i3_HQ_muscle_c18115/f2p2/3339,i1_LQ_muscle_c21648/f1p0/1656,i5_HQ_muscle_c804/f5p5/5872,i2_LQ_muscle_c36536/f1p0/2683,i3_LQ_muscle_c6823/f1p0/3911,i2_LQ_muscle_c55968/f1p1/2553,i2_LQ_muscle_c37057/f1p33/2461,i2_LQ_muscle_c50734/f1p4/2386,i3_LQ_muscle_c6418/f1p…
novel_49	31.4783	75.412	-1.0365	0.0062763	0.027895	down	i4_HQ_muscle_c19144/f2p0/4767,i3_HQ_muscle_c987/f3p1/3259,i3_HQ_muscle_c537/f6p0/3651,i3_HQ_muscle_c1865/f4p0/3372,i2_LQ_muscle_c53638/f1p4/2197,i2_LQ_muscle_c16521/f1p1/2595,i2_LQ_muscle_c73141/f1p2/2664,i2_LQ_muscle_c43308/f1p11/2538,i2_LQ_muscle_c48420/f1p1/2482,i3_LQ_muscle_c8394/f1p3/3328,i2_LQ_muscle_c32908/f1p7/2611,i2_LQ_muscle_c67070/f1p3/2370,i2_LQ_muscle_c55968/f1p1/2553,i3_LQ_muscle_c…
gga-miR-30a-3p	6459.72	9675.92	-0.57444	1.35e-06	2.69e-05	down	i4_HQ_muscle_c6062/f2p0/4198,i2_LQ_muscle_c11598/f1p4/3024,i2_HQ_muscle_c44984/f2p2/2387,i3_HQ_muscle_c537/f6p0/3651,i7_HQ_muscle_c55/f2p0/7784,i2_LQ_muscle_c66365/f1p0/2676,i2_LQ_muscle_c43308/f1p11/2538,i2_LQ_muscle_c48420/f1p1/2482,i2_LQ_muscle_c69297/f1p3/3472,i2_LQ_muscle_c39552/f1p0/2414,i3_LQ_muscle_c40129/f1p0/3555,i3_LQ_muscle_c40129/f1p0/3555,i3_LQ_muscle_c10329/f1p0/3862,i3_LQ_muscle_c…
novel_55	4.24599	18.3502	-1.5276	0.00056976	0.0039635	down	i3_HQ_muscle_c34022/f2p0/3369,i3_HQ_muscle_c34022/f2p0/3369,i1_HQ_muscle_c2220/f2p0/1921,i1_LQ_muscle_c7425/f1p3/1920,i2_HQ_muscle_c54699/f3p4/2546,i2_LQ_muscle_c2219/f1p4/2514,i2_LQ_muscle_c2219/f1p4/2514,i1_LQ_muscle_c18225/f1p7/1924,i2_HQ_muscle_c34658/f2p0/2348,i3_HQ_muscle_c18051/f2p4/3668,i2_HQ_muscle_c25140/f4p1/2485,i1_LQ_muscle_c26053/f1p1/1985,i3_HQ_muscle_c1865/f4p0/3372,i1_LQ_muscle_c…
gga-miR-27b-3p	93831.9	224594	-1.2329	4.78e-18	2.55e-16	down	i1_HQ_muscle_c12011/f2p0/1816,i2_HQ_muscle_c12008/f4p4/2948,i2_HQ_muscle_c62575/f34p17/2110,i7_HQ_muscle_c55/f2p0/7784,i7_HQ_muscle_c55/f2p0/7784,i3_HQ_muscle_c18115/f2p2/3339,i9_HQ_muscle_c5/f2p0/9974,i2_LQ_muscle_c65193/f1p1/2569,i2_LQ_muscle_c36611/f1p0/2388,i2_LQ_muscle_c36611/f1p0/2388,i2_LQ_muscle_c64822/f1p0/2979,i3_LQ_muscle_c30529/f1p0/3958,i3_LQ_muscle_c14805/f1p0/3699,i3_LQ_muscle_c503…
gga-miR-24-3p	5555.59	7765.6	-0.48116	2.18e-14	6.99e-13	down	i1_HQ_muscle_c12011/f2p0/1816,i3_HQ_muscle_c34022/f2p0/3369,i3_HQ_muscle_c34022/f2p0/3369,i2_HQ_muscle_c1411/f10p2/2493,i3_HQ_muscle_c987/f3p1/3259,i2_HQ_muscle_c12008/f4p4/2948,i1_LQ_muscle_c18090/f1p3/1671,i7_HQ_muscle_c55/f2p0/7784,i7_HQ_muscle_c55/f2p0/7784,i2_HQ_muscle_c25140/f4p1/2485,i1_LQ_muscle_c12053/f1p0/1903,i2_LQ_muscle_c12417/f1p0/2437,i3_LQ_muscle_c2163/f1p0/3941,i2_LQ_muscle_c6784…
gga-miR-184b-5p	109.943	317.77	-1.4854	5.07e-19	4.06e-17	down	i1_HQ_muscle_c12011/f2p0/1816,i3_HQ_muscle_c537/f6p0/3651,i7_HQ_muscle_c55/f2p0/7784,i5_HQ_muscle_c804/f5p5/5872,i2_LQ_muscle_c64822/f1p0/2979,i3_LQ_muscle_c34938/f1p5/3606,i3_LQ_muscle_c10329/f1p0/3862,i3_LQ_muscle_c30565/f1p0/3139,i3_LQ_muscle_c14805/f1p0/3699,i3_LQ_muscle_c30023/f1p0/3151,i3_LQ_muscle_c38701/f1p0/4015,i5_LQ_muscle_c4665/f1p0/5496,i4_LQ_muscle_c9679/f1p0/4505,i4_LQ_muscle_c2582…
novel_249	511.62	271.793	0.86752	6.54e-05	0.00065409	up	i2_HQ_muscle_c54699/f3p4/2546,i1_LQ_muscle_c12453/f1p0/1826,i1_LQ_muscle_c14611/f1p0/1251,i1_LQ_muscle_c9429/f1p7/1620,i1_LQ_muscle_c18090/f1p3/1671,i1_LQ_muscle_c18225/f1p7/1924,i1_LQ_muscle_c26053/f1p1/1985,i1_LQ_muscle_c19984/f1p0/1611,i1_LQ_muscle_c6825/f1p0/1743,i2_LQ_muscle_c5644/f1p6/3167,i1_LQ_muscle_c24866/f1p1/1717,i1_LQ_muscle_c13611/f1p1/1859,i1_LQ_muscle_c12053/f1p0/1903,i2_LQ_muscle…
gga-miR-21-5p	233.463	162.642	0.50552	0.0034056	0.017028	up	i1_HQ_muscle_c12011/f2p0/1816,i1_LQ_muscle_c20695/f1p0/1976,i2_LQ_muscle_c9012/f1p17/2785,i2_LQ_muscle_c36675/f1p67/2805,i3_LQ_muscle_c29279/f1p0/3753,i3_LQ_muscle_c14805/f1p0/3699,i4_LQ_muscle_c13641/f1p1/4234,i4_LQ_muscle_c12357/f1p2/4637,i5_LQ_muscle_c3790/f1p0/5544,i4_LQ_muscle_c25869/f1p0/4507,i4_LQ_muscle_c41263/f1p73/4040,i4_LQ_muscle_c19627/f1p4/5204,i4_LQ_muscle_c21003/f1p5/4726,i6_LQ_mu…
gga-miR-181a-3p	1400.69	1083.37	0.36529	0.0029022	0.015671	up	i1_HQ_muscle_c12011/f2p0/1816,i3_HQ_muscle_c34022/f2p0/3369,i3_HQ_muscle_c34022/f2p0/3369,i1_LQ_muscle_c12453/f1p0/1826,i2_HQ_muscle_c40868/f2p1/3035,i1_LQ_muscle_c18090/f1p3/1671,i3_HQ_muscle_c18051/f2p4/3668,i2_LQ_muscle_c5691/f1p2/2844,i3_HQ_muscle_c33950/f2p0/3743,i2_LQ_muscle_c54972/f1p53/2745,i2_LQ_muscle_c72993/f1p0/2728,i2_LQ_muscle_c52770/f1p1/2487,i2_LQ_muscle_c72585/f1p17/2831,i2_LQ_mu…
novel_220	25.7979	7.27013	1.5124	5.18e-05	0.00056368	up	i1_LQ_muscle_c7424/f1p0/1832,i1_LQ_muscle_c4540/f1p4/1926,i2_HQ_muscle_c44984/f2p2/2387,i3_HQ_muscle_c537/f6p0/3651,i7_HQ_muscle_c55/f2p0/7784,i7_HQ_muscle_c55/f2p0/7784,i5_HQ_muscle_c804/f5p5/5872,i2_LQ_muscle_c20755/f1p1/2652,i2_LQ_muscle_c54057/f1p15/2529,i2_LQ_muscle_c35446/f1p0/2610,i2_LQ_muscle_c55968/f1p1/2553,i2_LQ_muscle_c72585/f1p17/2831,i2_LQ_muscle_c72585/f1p17/2831,i3_LQ_muscle_c5643…
gga-miR-181b-2-3p	75.4455	46.284	0.66764	0.0039997	0.018822	up	i3_HQ_muscle_c18051/f2p4/3668,i5_HQ_muscle_c804/f5p5/5872,i2_LQ_muscle_c48420/f1p1/2482,i2_LQ_muscle_c69297/f1p3/3472,i3_LQ_muscle_c8394/f1p3/3328,i2_LQ_muscle_c39813/f1p1/2773,i2_LQ_muscle_c55968/f1p1/2553,i3_LQ_muscle_c36471/f1p0/3194,i3_LQ_muscle_c16395/f1p0/3066,i3_LQ_muscle_c14805/f1p0/3699,i3_LQ_muscle_c21767/f1p0/3169,i4_LQ_muscle_c5952/f1p0/5025,i3_LQ_muscle_c42441/f1p9/3706,i3_LQ_muscle_…
gga-miR-17-5p	15112	10882.9	0.4667	9.87e-05	0.00083137	up	i4_HQ_muscle_c19144/f2p0/4767,i3_HQ_muscle_c18051/f2p4/3668,i3_HQ_muscle_c18115/f2p2/3339,i2_LQ_muscle_c9012/f1p17/2785,i2_LQ_muscle_c5691/f1p2/2844,i1_LQ_muscle_c5472/f1p1/1469,i4_HQ_muscle_c17674/f2p0/4176,i2_LQ_muscle_c21959/f1p24/3070,i2_LQ_muscle_c21959/f1p24/3070,i2_LQ_muscle_c67846/f1p9/2913,i2_LQ_muscle_c67846/f1p9/2913,i2_LQ_muscle_c48420/f1p1/2482,i2_LQ_muscle_c54057/f1p15/2529,i2_LQ_mu…
gga-miR-301a-3p	68.5905	43.2876	0.63279	0.003843	0.018633	up	i1_HQ_muscle_c12011/f2p0/1816,i3_HQ_muscle_c34022/f2p0/3369,i3_HQ_muscle_c53986/f14p0/3683,i1_LQ_muscle_c2606/f1p2/1972,i3_HQ_muscle_c18268/f2p4/3978,i5_HQ_muscle_c804/f5p5/5872,i2_LQ_muscle_c21959/f1p24/3070,i3_LQ_muscle_c2163/f1p0/3941,i3_LQ_muscle_c2163/f1p0/3941,i2_LQ_muscle_c54057/f1p15/2529,i2_LQ_muscle_c69297/f1p3/3472,i2_LQ_muscle_c39552/f1p0/2414,i2_LQ_muscle_c36675/f1p67/2805,i2_LQ_musc…
gga-miR-181b-5p	16324.9	11534.6	0.49013	0.00079217	0.0048749	up	i1_LQ_muscle_c7425/f1p3/1920,i2_HQ_muscle_c54699/f3p4/2546,i2_LQ_muscle_c2219/f1p4/2514,i2_LQ_muscle_c2219/f1p4/2514,i5_HQ_muscle_c1507/f2p0/5672,i7_HQ_muscle_c55/f2p0/7784,i1_LQ_muscle_c26053/f1p1/1985,i1_LQ_muscle_c6832/f1p0/1881,i1_LQ_muscle_c24866/f1p1/1717,i1_LQ_muscle_c13611/f1p1/1859,i5_HQ_muscle_c804/f5p5/5872,i2_LQ_muscle_c49529/f1p5/2382,i2_LQ_muscle_c48420/f1p1/2482,i2_LQ_muscle_c69297…
gga-miR-206	142391	88130.5	0.67149	7.49e-05	0.00068072	up	i3_HQ_muscle_c1846/f3p4/3424,i1_LQ_muscle_c6832/f1p0/1881,i2_LQ_muscle_c71832/f1p3/2794,i2_LQ_muscle_c36536/f1p0/2683,i2_LQ_muscle_c54156/f1p15/2537,i2_LQ_muscle_c37057/f1p33/2461,i3_LQ_muscle_c27671/f1p0/3528,i3_LQ_muscle_c29152/f1p0/3594,i4_LQ_muscle_c7280/f1p6/4920,i3_LQ_muscle_c27986/f1p1/3775,i4_LQ_muscle_c4963/f1p4/5045,i4_LQ_muscle_c4963/f1p4/5045,i4_LQ_muscle_c42612/f1p0/4122,i5_LQ_muscle…
gga-miR-499-5p	75.1644	19.9541	1.4432	0.0007278	0.0046579	up	i3_HQ_muscle_c537/f6p0/3651,i2_LQ_muscle_c55968/f1p1/2553,i3_LQ_muscle_c5643/f1p0/3173,i3_LQ_muscle_c41911/f1p3/4022,i3_LQ_muscle_c29851/f1p0/3974,i3_LQ_muscle_c23565/f1p0/3104,i4_LQ_muscle_c4963/f1p4/5045,i4_LQ_muscle_c4963/f1p4/5045,i3_LQ_muscle_c42441/f1p9/3706,i4_LQ_muscle_c25209/f1p3/4776,i4_LQ_muscle_c10512/f1p0/4949,i5_LQ_muscle_c3323/f1p1/5481,i4_LQ_muscle_c31003/f1p0/4827,i4_LQ_muscle_c1…
novel_199	15255.5	9339.58	0.65713	0.010603	0.045849	up	i3_HQ_muscle_c34022/f2p0/3369,i3_HQ_muscle_c34022/f2p0/3369,i1_HQ_muscle_c2220/f2p0/1921,i1_HQ_muscle_c17160/f3p0/1698,i2_HQ_muscle_c28519/f2p5/2366,i3_HQ_muscle_c18051/f2p4/3668,i2_LQ_muscle_c12168/f1p2/2904,i2_LQ_muscle_c66365/f1p0/2676,i2_LQ_muscle_c16521/f1p1/2595,i2_LQ_muscle_c69297/f1p3/3472,i3_LQ_muscle_c2452/f1p0/3454,i2_LQ_muscle_c51608/f1p1/2674,i3_LQ_muscle_c2594/f1p0/3134,i2_LQ_muscle…
gga-miR-1a-1-5p	41.4457	17.7463	1.0192	0.0060411	0.027616	up	i3_HQ_muscle_c53986/f14p0/3683,i1_LQ_muscle_c2606/f1p2/1972,i3_HQ_muscle_c18268/f2p4/3978,i3_LQ_muscle_c2278/f1p11/3693,i3_LQ_muscle_c6823/f1p0/3911,i3_LQ_muscle_c8394/f1p3/3328,i2_LQ_muscle_c39813/f1p1/2773,i2_LQ_muscle_c38896/f1p1/2242,i3_LQ_muscle_c27986/f1p1/3775,i3_LQ_muscle_c26738/f1p0/3986,i3_LQ_muscle_c20507/f1p319/4025,i3_LQ_muscle_c39471/f1p0/3486,i3_LQ_muscle_c28627/f1p2/3101,i4_LQ_mus…
gga-miR-106-5p	10292.8	4863.72	1.0633	1.12e-16	4.5e-15	up	i4_HQ_muscle_c19144/f2p0/4767,i3_HQ_muscle_c18051/f2p4/3668,i3_HQ_muscle_c18115/f2p2/3339,i2_LQ_muscle_c9012/f1p17/2785,i2_LQ_muscle_c5691/f1p2/2844,i1_LQ_muscle_c5472/f1p1/1469,i4_HQ_muscle_c17674/f2p0/4176,i2_LQ_muscle_c21959/f1p24/3070,i2_LQ_muscle_c21959/f1p24/3070,i2_LQ_muscle_c67846/f1p9/2913,i2_LQ_muscle_c67846/f1p9/2913,i2_LQ_muscle_c48420/f1p1/2482,i2_LQ_muscle_c54057/f1p15/2529,i2_LQ_mu…
gga-let-7b	18255.1	12938.3	0.48654	0.00054547	0.0039635	up	i1_HQ_muscle_c12011/f2p0/1816,i2_HQ_muscle_c17802/f4p1/2761,i5_HQ_muscle_c1507/f2p0/5672,i2_HQ_muscle_c25140/f4p1/2485,i3_LQ_muscle_c2163/f1p0/3941,i2_LQ_muscle_c50734/f1p4/2386,i3_LQ_muscle_c19946/f1p0/3576,i3_LQ_muscle_c51606/f1p0/3916,i3_LQ_muscle_c22837/f1p5/3436,i3_LQ_muscle_c51771/f1p0/3655,i3_LQ_muscle_c45639/f1p5/3703,i3_LQ_muscle_c43395/f1p0/3483,i5_LQ_muscle_c3323/f1p1/5481,i5_LQ_muscle…
gga-miR-15c-3p	92.1822	25.8467	1.7277	1.48e-13	3.96e-12	up	i2_HQ_muscle_c17802/f4p1/2761,i2_HQ_muscle_c40868/f2p1/3035,i2_LQ_muscle_c6705/f1p4/2449,i3_HQ_muscle_c18051/f2p4/3668,i2_HQ_muscle_c25140/f4p1/2485,i3_HQ_muscle_c18115/f2p2/3339,i2_LQ_muscle_c5644/f1p6/3167,i2_LQ_muscle_c5691/f1p2/2844,i5_HQ_muscle_c804/f5p5/5872,i2_LQ_muscle_c16521/f1p1/2595,i2_LQ_muscle_c71782/f1p17/3387,i2_LQ_muscle_c67846/f1p9/2913,i2_LQ_muscle_c67846/f1p9/2913,i2_LQ_muscle_…
novel_44	218.948	97.5234	0.95907	0.011822	0.049776	up	i3_HQ_muscle_c1865/f4p0/3372,i2_LQ_muscle_c64889/f1p1/2479,i2_LQ_muscle_c37510/f1p0/2221,i2_LQ_muscle_c16521/f1p1/2595,i2_LQ_muscle_c65193/f1p1/2569,i2_LQ_muscle_c67846/f1p9/2913,i2_LQ_muscle_c67846/f1p9/2913,i2_LQ_muscle_c69297/f1p3/3472,i2_LQ_muscle_c39552/f1p0/2414,i2_LQ_muscle_c36675/f1p67/2805,i2_LQ_muscle_c39813/f1p1/2773,i2_LQ_muscle_c55790/f1p1/2715,i2_LQ_muscle_c68378/f1p3/2243,i3_LQ_mus…
novel_82	6.81784	0.727373	1.5608	0.0016326	0.0096748	up	i1_HQ_muscle_c2220/f2p0/1921,i1_HQ_muscle_c2220/f2p0/1921,i1_LQ_muscle_c12453/f1p0/1826,i1_HQ_muscle_c17160/f3p0/1698,i2_HQ_muscle_c28519/f2p5/2366,i2_HQ_muscle_c40868/f2p1/3035,i7_HQ_muscle_c55/f2p0/7784,i7_HQ_muscle_c55/f2p0/7784,i2_LQ_muscle_c12168/f1p2/2904,i3_HQ_muscle_c1865/f4p0/3372,i1_LQ_muscle_c20378/f1p1/1590,i2_LQ_muscle_c29734/f1p1/2036,i3_LQ_muscle_c2452/f1p0/3454,i2_LQ_muscle_c42524…
gga-let-7c-5p	19957.5	12232.7	0.6892	6.34e-06	9.23e-05	up	i1_HQ_muscle_c12011/f2p0/1816,i2_HQ_muscle_c17802/f4p1/2761,i5_HQ_muscle_c1507/f2p0/5672,i2_HQ_muscle_c25140/f4p1/2485,i3_LQ_muscle_c2163/f1p0/3941,i2_LQ_muscle_c50734/f1p4/2386,i3_LQ_muscle_c19946/f1p0/3576,i3_LQ_muscle_c51606/f1p0/3916,i3_LQ_muscle_c22837/f1p5/3436,i3_LQ_muscle_c51771/f1p0/3655,i3_LQ_muscle_c45639/f1p5/3703,i3_LQ_muscle_c43395/f1p0/3483,i5_LQ_muscle_c3323/f1p1/5481,i5_LQ_muscle…
D0 VS D7
sRNA	D0_readcount	D7_readcount	log2FoldChange	pval	padj	up/down	Related mRNA
gga-miR-210a-3p	1483.11	698.554	1.0563	5.6352e-11	5.0153e-09	up	i4_LQ_muscle_c34277/f1p0/4163
gga-miR-210b-5p	1354.25	623.574	1.0848	1.4532e-10	8.6225e-09	up	--
gga-miR-142-5p	10.7499	32.2791	-1.3767	2.9571e-05	0.0010527	down	--
novel_249	244.767	620.833	-1.1822	0.0001971	0.0050121	down	--
gga-miR-206	79127.2	39773.5	0.95945	4.8398e-08	2.1537e-06	up	i3_HQ_muscle_c18288/f5p8/3680
gga-miR-33-5p	31.1065	75.6566	-1.0856	0.0022574	0.043935	down	--
gga-miR-181b-5p	10364.2	6518.77	0.63653	0.0024683	0.043935	up	i4_HQ_muscle_c42978/f28p2/4375
novel_45	30.0719	61.1397	-0.942	0.0010074	0.022415	down	--
gga-miR-106-5p	4370.8	2729.46	0.65998	6.2784e-05	0.0018626	up	i4_HQ_muscle_c42978/f28p2/4375,i2_LQ_muscle_c12176/f1p1/2862,i1_LQ_muscle_c5472/f1p1/1469,i2_LQ_muscle_c54057/f1p15/2529,i4_LQ_muscle_c10817/f1p24/4261
gga-miR-338-3p	66.3562	230.677	-1.6773	8.0312e-12	1.4295e-09	down	--
