# Supplementary material for: Integrating miRNA and full-length transcriptome profiling to elucidate the mechanism of muscle growth in Muscovy ducks reveals key roles for miR-301a-3p/ANKRD1
Source: BMC Genomics. 2024 Apr 4;25:340. doi: 10.1186/s12864-024-10138-z (PMC10993543; doi:10.1186/s12864-024-10138-z)
Supplement: Supplementary file 12 — Supplementary Material 12. [file 12864_2024_10138_MOESM12_ESM.xlsx]

## Sheet: Sheet1
Supplemental Table S12. Top 10 BP terms of candidate target DEGs
E21 VS E27
GO_accession	Description	Term_type	Over_represented_pValue	Corrected_pValue	DEG_item	DEG_list	Bg_item	Bg_list	Gene_names
GO:0006820	anion transport	biological_process	3.5501e-05	0.054116	6	61	398	40228	i4_HQ_muscle_c43314/f86p0/4497,i3_LQ_muscle_c9065/f1p0/3993,i4_LQ_muscle_c42612/f1p0/4122,i2_LQ_muscle_c22756/f1p0/2696,i3_HQ_muscle_c18288/f5p8/3680,i2_LQ_muscle_c82196/f1p8/2571
GO:0044248	cellular catabolic process	biological_process	8.6979e-05	0.075655	12	61	2150	40228	i3_LQ_muscle_c13677/f1p0/3327,i2_LQ_muscle_c54880/f1p0/2426,i2_LQ_muscle_c72366/f1p1/2230,i3_LQ_muscle_c9065/f1p0/3993,i2_LQ_muscle_c79830/f1p1/2136,i3_LQ_muscle_c40673/f1p7/3378,i3_HQ_muscle_c18288/f5p8/3680,i4_LQ_muscle_c28450/f1p0/4440,i7_LQ_muscle_c811/f1p5/7346,i5_LQ_muscle_c3454/f1p0/5866,i4_LQ_muscle_c17204/f1p0/4087,i3_LQ_muscle_c30094/f1p0/3487
GO:0006914	autophagy	biological_process	0.00014911	0.076694	10	61	1575	40228	i3_LQ_muscle_c40673/f1p7/3378,i7_LQ_muscle_c811/f1p5/7346,i4_LQ_muscle_c17204/f1p0/4087,i5_LQ_muscle_c3454/f1p0/5866,i3_LQ_muscle_c30094/f1p0/3487,i3_LQ_muscle_c13677/f1p0/3327,i2_LQ_muscle_c54880/f1p0/2426,i3_LQ_muscle_c9065/f1p0/3993,i2_LQ_muscle_c79830/f1p1/2136,i2_LQ_muscle_c72366/f1p1/2230
GO:0000278	mitotic cell cycle	biological_process	0.0078843	0.41216	4	61	501	40228	i4_LQ_muscle_c17204/f1p0/4087,i3_LQ_muscle_c9065/f1p0/3993,i3_LQ_muscle_c40673/f1p7/3378,i3_LQ_muscle_c13677/f1p0/3327
GO:0031396	regulation of protein ubiquitination	biological_process	0.011085	0.41216	3	61	296	40228	i3_LQ_muscle_c9065/f1p0/3993,i3_LQ_muscle_c13677/f1p0/3327,i3_LQ_muscle_c40673/f1p7/3378
GO:0031397	negative regulation of protein ubiquitination	biological_process	0.011085	0.41216	3	61	296	40228	i3_LQ_muscle_c13677/f1p0/3327,i3_LQ_muscle_c40673/f1p7/3378,i3_LQ_muscle_c9065/f1p0/3993
GO:0031577	spindle checkpoint	biological_process	0.011085	0.41216	3	61	296	40228	i3_LQ_muscle_c9065/f1p0/3993,i3_LQ_muscle_c40673/f1p7/3378,i3_LQ_muscle_c13677/f1p0/3327
GO:0032435	negative regulation of proteasomal ubiquitin-dependent protein catabolic process	biological_process	0.011085	0.41216	3	61	296	40228	i3_LQ_muscle_c13677/f1p0/3327,i3_LQ_muscle_c40673/f1p7/3378,i3_LQ_muscle_c9065/f1p0/3993
GO:0048870	cell motility	biological_process	0.019101	0.49447	5	61	991	40228	i3_LQ_muscle_c40673/f1p7/3378,i7_LQ_muscle_c811/f1p5/7346,i4_LQ_muscle_c17204/f1p0/4087,i2_LQ_muscle_c72366/f1p1/2230,i2_LQ_muscle_c79830/f1p1/2136
GO:0051674	localization of cell	biological_process	0.019101	0.49447	5	61	991	40228	i7_LQ_muscle_c811/f1p5/7346,i3_LQ_muscle_c40673/f1p7/3378,i2_LQ_muscle_c72366/f1p1/2230,i2_LQ_muscle_c79830/f1p1/2136,i4_LQ_muscle_c17204/f1p0/4087
E27 VS D0
GO_accession	Description	Term_type	Over_represented_pValue	Corrected_pValue	DEG_item	DEG_list	Bg_item	Bg_list	Gene_names
GO:0006090	pyruvate metabolic process	biological_process	2.7899e-08	1.103e-05	7	160	91	40228	i2_LQ_muscle_c18684/f1p10/2481,i2_HQ_muscle_c54699/f3p4/2546,i1_LQ_muscle_c26053/f1p1/1985,i2_LQ_muscle_c39864/f1p7/2627,i1_LQ_muscle_c13611/f1p1/1859,i1_LQ_muscle_c24866/f1p1/1717,i1_LQ_muscle_c7425/f1p3/1920
GO:0006096	glycolytic process	biological_process	2.7899e-08	1.103e-05	7	160	91	40228	i1_LQ_muscle_c13611/f1p1/1859,i1_LQ_muscle_c24866/f1p1/1717,i1_LQ_muscle_c7425/f1p3/1920,i1_LQ_muscle_c26053/f1p1/1985,i2_LQ_muscle_c39864/f1p7/2627,i2_LQ_muscle_c18684/f1p10/2481,i2_HQ_muscle_c54699/f3p4/2546
GO:0009135	purine nucleoside diphosphate metabolic process	biological_process	2.7899e-08	1.103e-05	7	160	91	40228	i1_LQ_muscle_c26053/f1p1/1985,i2_LQ_muscle_c39864/f1p7/2627,i2_LQ_muscle_c18684/f1p10/2481,i2_HQ_muscle_c54699/f3p4/2546,i1_LQ_muscle_c13611/f1p1/1859,i1_LQ_muscle_c24866/f1p1/1717,i1_LQ_muscle_c7425/f1p3/1920
GO:0016052	carbohydrate catabolic process	biological_process	6.0533e-08	1.6454e-05	7	160	100	40228	i1_LQ_muscle_c13611/f1p1/1859,i1_LQ_muscle_c24866/f1p1/1717,i1_LQ_muscle_c7425/f1p3/1920,i2_LQ_muscle_c18684/f1p10/2481,i2_HQ_muscle_c54699/f3p4/2546,i1_LQ_muscle_c26053/f1p1/1985,i2_LQ_muscle_c39864/f1p7/2627
GO:0009116	nucleoside metabolic process	biological_process	0.00025098	0.0295	8	160	452	40228	i1_LQ_muscle_c24866/f1p1/1717,i4_LQ_muscle_c16807/f1p0/4082,i2_HQ_muscle_c54699/f3p4/2546,i1_LQ_muscle_c13611/f1p1/1859,i1_LQ_muscle_c7425/f1p3/1920,i1_LQ_muscle_c26053/f1p1/1985,i2_LQ_muscle_c39864/f1p7/2627,i2_LQ_muscle_c18684/f1p10/2481
GO:0009249	protein lipoylation	biological_process	0.0041247	0.25667	1	160	1	40228	i4_LQ_muscle_c25869/f1p0/4507
GO:0016310	phosphorylation	biological_process	0.0041312	0.25667	15	160	1717	40228	i1_LQ_muscle_c7425/f1p3/1920,i5_LQ_muscle_c13758/f1p0/5467,i1_LQ_muscle_c13611/f1p1/1859,i3_LQ_muscle_c34531/f1p1/4041,i2_LQ_muscle_c39864/f1p7/2627,i1_LQ_muscle_c26053/f1p1/1985,i1_LQ_muscle_c18090/f1p3/1671,i2_HQ_muscle_c25140/f4p1/2485,i2_LQ_muscle_c18684/f1p10/2481,i1_LQ_muscle_c24866/f1p1/1717,i2_LQ_muscle_c72993/f1p0/2728,i7_LQ_muscle_c2534/f1p0/7133,i6_LQ_muscle_c3313/f1p3/6789,i2_HQ_muscl…
GO:0006865	amino acid transport	biological_process	0.0057951	0.34058	3	160	87	40228	i2_HQ_muscle_c2091/f4p8/2231,i9_LQ_muscle_c23/f1p0/9430,i3_HQ_muscle_c3629/f4p0/3602
GO:0009307	DNA restriction-modification system	biological_process	0.0067555	0.36725	2	160	30	40228	i5_LQ_muscle_c10509/f1p2/5478,i4_LQ_muscle_c31351/f1p0/4338
GO:0044355	clearance of foreign intracellular DNA	biological_process	0.0067555	0.36725	2	160	30	40228	i4_LQ_muscle_c31351/f1p0/4338,i5_LQ_muscle_c10509/f1p2/5478
D0 VS D7
GO_accession	Description	Term_type	Over_represented_pValue	Corrected_pValue	DEG_item	DEG_list	Bg_item	Bg_list	Gene_names
GO:0006820	anion transport	biological_process	0.00095535	1	2	5	398	40228	i4_HQ_muscle_c42978/f28p2/4375,i3_HQ_muscle_c18288/f5p8/3680
GO:0019058	viral life cycle	biological_process	0.0018285	1	2	5	553	40228	i2_LQ_muscle_c54057/f1p15/2529,i3_HQ_muscle_c18288/f5p8/3680
GO:0032801	receptor catabolic process	biological_process	0.0023739	1	1	5	19	40228	i3_HQ_muscle_c18288/f5p8/3680
GO:0044403	symbiosis, encompassing mutualism through parasitism	biological_process	0.0036609	1	2	5	786	40228	i2_LQ_muscle_c54057/f1p15/2529,i3_HQ_muscle_c18288/f5p8/3680
GO:0019076	viral release from host cell	biological_process	0.0037365	1	1	5	30	40228	i3_HQ_muscle_c18288/f5p8/3680
GO:0044419	interspecies interaction between organisms	biological_process	0.003744	1	2	5	795	40228	i3_HQ_muscle_c18288/f5p8/3680,i2_LQ_muscle_c54057/f1p15/2529
GO:0051180	vitamin transport	biological_process	0.0038695	1	1	5	31	40228	i4_HQ_muscle_c42978/f28p2/4375
GO:0044764	multi-organism cellular process	biological_process	0.0039467	1	2	5	817	40228	i3_HQ_muscle_c18288/f5p8/3680,i2_LQ_muscle_c54057/f1p15/2529
GO:0044765	single-organism transport	biological_process	0.010513	1	3	5	4329	40228	i4_LQ_muscle_c10817/f1p24/4261,i4_HQ_muscle_c42978/f28p2/4375,i3_HQ_muscle_c18288/f5p8/3680
GO:0044248	cellular catabolic process	biological_process	0.025569	1	2	5	2150	40228	i3_HQ_muscle_c18288/f5p8/3680,i4_LQ_muscle_c10817/f1p24/4261
