# Supplementary material for: Integrating miRNA and full-length transcriptome profiling to elucidate the mechanism of muscle growth in Muscovy ducks reveals key roles for miR-301a-3p/ANKRD1
Source: BMC Genomics. 2024 Apr 4;25:340. doi: 10.1186/s12864-024-10138-z (PMC10993543; doi:10.1186/s12864-024-10138-z)
Supplement: Supplementary file 13 — Supplementary Material 13. [file 12864_2024_10138_MOESM13_ESM.xlsx]

## Sheet: Sheet1
Supplemental Table S13. Top 15 pathways of candidate target DEGs.
E21 VS E27
#Term	Database	ID	Input number	Background number	P-Value	Corrected P-Value	Input	Hyperlink
Valine, leucine and isoleucine biosynthesis	KEGG PATHWAY	ko00290	2	15	0.000145012	0.00986079	i4_LQ_muscle_c6371/f1p0/4303|i4_HQ_muscle_c2106/f4p0/5035	http://www.genome.jp/kegg-bin/show_pathway?ko00290/K01754%09red
Tight junction	KEGG PATHWAY	ko04530	10	2691	0.000561588	0.019094	i4_LQ_muscle_c17204/f1p0/4087|i3_LQ_muscle_c40673/f1p7/3378|i5_HQ_muscle_c671/f9p1/6029|i7_LQ_muscle_c811/f1p5/7346|i5_LQ_muscle_c3454/f1p0/5866|i3_LQ_muscle_c13677/f1p0/3327|i5_LQ_muscle_c5303/f1p2/5922|i1_LQ_muscle_c32610/f1p0/1043|i3_LQ_muscle_c9065/f1p0/3993|i5_HQ_muscle_c460/f4p0/6066	http://www.genome.jp/kegg-bin/show_pathway?ko04530/K10352%09red/K17751%09red
Endocytosis	KEGG PATHWAY	ko04144	6	1230	0.00196395	0.0427006	i8_LQ_muscle_c1315/f1p0/8525|i2_LQ_muscle_c54880/f1p0/2426|i2_LQ_muscle_c67562/f1p3/2876|i3_LQ_muscle_c2163/f1p0/3941|i5_LQ_muscle_c5283/f1p8/5583|i1_LQ_muscle_c25670/f1p30/1990	http://www.genome.jp/kegg-bin/show_pathway?ko04144/K06751%09red/K12190%09red/K18441%09red/K11248%09red/K12494%09red/K01528%09red
Cardiac muscle contraction	KEGG PATHWAY	ko04260	3	501	0.0160567	0.136482	i5_HQ_muscle_c671/f9p1/6029|i5_LQ_muscle_c5303/f1p2/5922|i3_LQ_muscle_c13677/f1p0/3327	http://www.genome.jp/kegg-bin/show_pathway?ko04260/K17751%09red
Phospholipase D signaling pathway	KEGG PATHWAY	ko04072	3	621	0.0279058	0.189759	i5_LQ_muscle_c5283/f1p8/5583|i2_LQ_muscle_c56125/f1p0/2678|i2_LQ_muscle_c54880/f1p0/2426	http://www.genome.jp/kegg-bin/show_pathway?ko04072/K13509%09red/K01528%09red/K18441%09red
Glycine, serine and threonine metabolism	KEGG PATHWAY	ko00260	2	273	0.0337421	0.208588	i4_LQ_muscle_c6371/f1p0/4303|i4_HQ_muscle_c2106/f4p0/5035	http://www.genome.jp/kegg-bin/show_pathway?ko00260/K01754%09red
Adherens junction	KEGG PATHWAY	ko04520	3	803	0.0526442	0.264324	i3_LQ_muscle_c7110/f1p0/3808|i4_LQ_muscle_c3108/f1p1/4376|i5_LQ_muscle_c11627/f1p0/5348	http://www.genome.jp/kegg-bin/show_pathway?ko04520/K06084%09red
Neuroactive ligand-receptor interaction	KEGG PATHWAY	ko04080	2	357	0.0544197	0.264324	i2_LQ_muscle_c81500/f1p2/2131|i3_LQ_muscle_c10703/f1p0/3885	http://www.genome.jp/kegg-bin/show_pathway?ko04080/K04579%09red/K05771%09red
Adrenergic signaling in cardiomyocytes	KEGG PATHWAY	ko04261	3	847	0.0597978	0.26577	i5_HQ_muscle_c671/f9p1/6029|i5_LQ_muscle_c5303/f1p2/5922|i3_LQ_muscle_c13677/f1p0/3327	http://www.genome.jp/kegg-bin/show_pathway?ko04261/K17751%09red
Hypertrophic cardiomyopathy (HCM)	KEGG PATHWAY	ko05410	4	1429	0.0635785	0.26577	i2_LQ_muscle_c79830/f1p1/2136|i2_LQ_muscle_c21959/f1p24/3070|i5_LQ_muscle_c3498/f1p0/5917|i2_LQ_muscle_c72366/f1p1/2230	http://www.genome.jp/kegg-bin/show_pathway?ko05410/K07610%09red/K12567%09red
Dilated cardiomyopathy (DCM)	KEGG PATHWAY	ko05414	4	1451	0.0664425	0.26577	i2_LQ_muscle_c79830/f1p1/2136|i2_LQ_muscle_c21959/f1p24/3070|i5_LQ_muscle_c3498/f1p0/5917|i2_LQ_muscle_c72366/f1p1/2230	http://www.genome.jp/kegg-bin/show_pathway?ko05414/K07610%09red/K12567%09red
Fat digestion and absorption	KEGG PATHWAY	ko04975	1	93	0.0933884	0.31752	i2_LQ_muscle_c56125/f1p0/2678	http://www.genome.jp/kegg-bin/show_pathway?ko04975/K13509%09red
Glycerolipid metabolism	KEGG PATHWAY	ko00561	1	185	0.0597978	0.461353	i2_LQ_muscle_c56125/f1p0/2678	http://www.genome.jp/kegg-bin/show_pathway?ko00561/K13509%09red
Proteoglycans in cancer	KEGG PATHWAY	ko05205	2	1282	0.0597978	0.655079	i6_LQ_muscle_c1493/f1p1/6745|i2_LQ_muscle_c36694/f1p0/2467	http://www.genome.jp/kegg-bin/show_pathway?ko05205/K10380%09red/K02375%09red
Protein digestion and absorption	KEGG PATHWAY	ko04974	3	3274	0.0597978	0.722415	i3_LQ_muscle_c37697/f1p0/3448|i4_LQ_muscle_c9889/f1p2/4276|i3_LQ_muscle_c14011/f1p0/3196	http://www.genome.jp/kegg-bin/show_pathway?ko04974/K06236%09red
E27 VS D0
#Term	Database	ID	Input number	Background number	P-Value	Corrected P-Value	Input	Hyperlink
Calcium signaling pathway	KEGG PATHWAY	ko04020	31	1136	2.57357e-13	4.22065e-11	i3_LQ_muscle_c20983/f1p0/3158|i3_LQ_muscle_c17087/f1p0/3072|i3_LQ_muscle_c51960/f2p0/3218|i6_LQ_muscle_c2176/f1p0/6298|i2_LQ_muscle_c5644/f1p6/3167|i5_LQ_muscle_c15996/f1p8/5029|i5_LQ_muscle_c3404/f1p10/5777|i2_LQ_muscle_c54972/f1p53/2745|i3_LQ_muscle_c54149/f1p3/3292|i2_LQ_muscle_c36675/f1p67/2805|i3_LQ_muscle_c28288/f1p2/3133|i2_LQ_muscle_c6705/f1p4/2449|i3_LQ_muscle_c53390/f1p0/3051|i3_LQ_musc…	http://www.genome.jp/kegg-bin/show_pathway?ko04020/K04855%09red/K05865%09red/K05863%09red/K00907%09red/K05853%09red/K04361%09red/K04142%09red
cGMP-PKG signaling pathway	KEGG PATHWAY	ko04022	29	1380	5.94387e-10	3.24931e-08	i3_LQ_muscle_c20983/f1p0/3158|i3_LQ_muscle_c17087/f1p0/3072|i3_LQ_muscle_c51960/f2p0/3218|i6_LQ_muscle_c2176/f1p0/6298|i2_LQ_muscle_c5644/f1p6/3167|i5_LQ_muscle_c15996/f1p8/5029|i5_LQ_muscle_c3404/f1p10/5777|i2_LQ_muscle_c54972/f1p53/2745|i3_LQ_muscle_c54149/f1p3/3292|i2_LQ_muscle_c36675/f1p67/2805|i3_LQ_muscle_c28288/f1p2/3133|i2_LQ_muscle_c6705/f1p4/2449|i3_LQ_muscle_c53390/f1p0/3051|i3_LQ_musc…	http://www.genome.jp/kegg-bin/show_pathway?ko04022/K04630%09red/K00907%09red/K04142%09red/K05853%09red/K05863%09red
Pyruvate metabolism	KEGG PATHWAY	ko00620	9	202	1.88144e-06	5.59304e-05	i2_LQ_muscle_c18684/f1p10/2481|i2_LQ_muscle_c40041/f1p2/2995|i1_LQ_muscle_c7425/f1p3/1920|i1_LQ_muscle_c26053/f1p1/1985|i1_LQ_muscle_c24866/f1p1/1717|i1_LQ_muscle_c13611/f1p1/1859|i2_HQ_muscle_c54699/f3p4/2546|i3_LQ_muscle_c4664/f1p0/3870|i2_LQ_muscle_c39864/f1p7/2627	http://www.genome.jp/kegg-bin/show_pathway?ko00620/K00873%09red/K01946%09red
Glucagon signaling pathway	KEGG PATHWAY	ko04922	14	551	2.04623e-06	5.59304e-05	i5_LQ_muscle_c13758/f1p0/5467|i2_LQ_muscle_c18684/f1p10/2481|i2_LQ_muscle_c48913/f1p4/2818|i1_LQ_muscle_c24866/f1p1/1717|i1_LQ_muscle_c7425/f1p3/1920|i1_LQ_muscle_c26053/f1p1/1985|i1_LQ_muscle_c13611/f1p1/1859|i2_HQ_muscle_c54699/f3p4/2546|i3_LQ_muscle_c4664/f1p0/3870|i2_LQ_muscle_c40041/f1p2/2995|i3_LQ_muscle_c41486/f1p2/3768|i7_LQ_muscle_c2534/f1p0/7133|i4_LQ_muscle_c33633/f1p0/4084|i2_LQ_muscl…	http://www.genome.jp/kegg-bin/show_pathway?ko04922/K00873%09red/K01946%09red/K07198%09red/K00688%09red
Glycolysis / Gluconeogenesis	KEGG PATHWAY	ko00010	9	300	3.94754e-05	0.00071933	i3_LQ_muscle_c30023/f1p0/3151|i2_LQ_muscle_c18684/f1p10/2481|i1_LQ_muscle_c24866/f1p1/1717|i1_LQ_muscle_c7425/f1p3/1920|i1_LQ_muscle_c26053/f1p1/1985|i1_LQ_muscle_c13611/f1p1/1859|i2_HQ_muscle_c54699/f3p4/2546|i3_LQ_muscle_c4664/f1p0/3870|i2_LQ_muscle_c39864/f1p7/2627	http://www.genome.jp/kegg-bin/show_pathway?ko00010/K00873%09red/K01810%09red
Cysteine and methionine metabolism	KEGG PATHWAY	ko00270	7	225	0.000228271	0.00374364	i3_LQ_muscle_c44377/f1p0/3244|i9_LQ_muscle_c683/f1p0/9041|i4_LQ_muscle_c16807/f1p0/4082|i2_LQ_muscle_c37057/f1p33/2461|i3_LQ_muscle_c12353/f2p48/3447|i3_LQ_muscle_c19590/f1p0/3553|i7_LQ_muscle_c1997/f1p0/7826	http://www.genome.jp/kegg-bin/show_pathway?ko00270/K00789%09red/K00544%09red
Purine metabolism	KEGG PATHWAY	ko00230	11	630	0.000599986	0.00894525	i2_LQ_muscle_c18684/f1p10/2481|i3_LQ_muscle_c14406/f1p0/3171|i3_LQ_muscle_c4664/f1p0/3870|i1_LQ_muscle_c7425/f1p3/1920|i2_HQ_muscle_c40868/f2p1/3035|i1_LQ_muscle_c24866/f1p1/1717|i1_LQ_muscle_c13611/f1p1/1859|i4_HQ_muscle_c17674/f2p0/4176|i2_HQ_muscle_c54699/f3p4/2546|i1_LQ_muscle_c26053/f1p1/1985|i2_LQ_muscle_c39864/f1p7/2627	http://www.genome.jp/kegg-bin/show_pathway?ko00230/K00873%09red/K13293%09red/K01081%09red
Insulin resistance	KEGG PATHWAY	ko04931	8	494	0.00500737	0.068434	i5_LQ_muscle_c13758/f1p0/5467|i2_LQ_muscle_c40041/f1p2/2995|i2_LQ_muscle_c48913/f1p4/2818|i8_LQ_muscle_c944/f1p3/8929|i3_HQ_muscle_c33950/f2p0/3743|i3_LQ_muscle_c41486/f1p2/3768|i7_LQ_muscle_c2534/f1p0/7133|i4_LQ_muscle_c33633/f1p0/4084	http://www.genome.jp/kegg-bin/show_pathway?ko04931/K06259%09red/K17962%09red/K01946%09red/K07198%09red/K00688%09red
Adipocytokine signaling pathway	KEGG PATHWAY	ko04920	5	272	0.0150912	0.176783	i3_HQ_muscle_c33950/f2p0/3743|i5_LQ_muscle_c13758/f1p0/5467|i4_LQ_muscle_c33633/f1p0/4084|i7_LQ_muscle_c2534/f1p0/7133|i2_LQ_muscle_c40041/f1p2/2995	http://www.genome.jp/kegg-bin/show_pathway?ko04920/K06259%09red/K01946%09red/K07198%09red
Oxytocin signaling pathway	KEGG PATHWAY	ko04921	11	1050	0.0237818	0.229424	i5_LQ_muscle_c13758/f1p0/5467|i1_LQ_muscle_c18090/f1p3/1671|i1_LQ_muscle_c12453/f1p0/1826|i1_LQ_muscle_c14611/f1p0/1251|i3_LQ_muscle_c34531/f1p1/4041|i1_LQ_muscle_c20378/f1p1/1590|i7_LQ_muscle_c2534/f1p0/7133|i4_LQ_muscle_c33633/f1p0/4084|i3_LQ_muscle_c55492/f1p3/3047|i3_LQ_muscle_c21728/f1p0/3219|i6_LQ_muscle_c3313/f1p3/6789	http://www.genome.jp/kegg-bin/show_pathway?ko04921/K04630%09red/K00907%09red/K05692%09red/K04361%09red/K07198%09red
D0 VS D7
#Term	Database	ID	Input number	Background number	P-Value	Corrected P-Value	Input	Hyperlink
Toxoplasmosis	KEGG PATHWAY	ko05145	2	620	0.00472866	0.0404688	i4_LQ_muscle_c10817/f1p24/4261|i2_LQ_muscle_c54057/f1p15/2529	http://www.genome.jp/kegg-bin/show_pathway?ko05145/K05636%09red
Small cell lung cancer	KEGG PATHWAY	ko05222	2	715	0.00622598	0.0404688	i4_LQ_muscle_c10817/f1p24/4261|i2_LQ_muscle_c54057/f1p15/2529	http://www.genome.jp/kegg-bin/show_pathway?ko05222/K05636%09red
Systemic lupus erythematosus	KEGG PATHWAY	ko05322	1	241	0.0393126	0.147888	i4_LQ_muscle_c34277/f1p0/4163	http://www.genome.jp/kegg-bin/show_pathway?ko05322/K11251%09red
Pathways in cancer	KEGG PATHWAY	ko05200	2	2069	0.0455041	0.147888	i4_LQ_muscle_c10817/f1p24/4261|i2_LQ_muscle_c54057/f1p15/2529	http://www.genome.jp/kegg-bin/show_pathway?ko05200/K05636%09red
ECM-receptor interaction	KEGG PATHWAY	ko04512	2	3548	0.115793	0.189081	i4_LQ_muscle_c10817/f1p24/4261|i2_LQ_muscle_c54057/f1p15/2529	http://www.genome.jp/kegg-bin/show_pathway?ko04512/K05636%09red
Pancreatic secretion	KEGG PATHWAY	ko04972	1	765	0.119464	0.189081	i4_HQ_muscle_c42978/f28p2/4375	http://www.genome.jp/kegg-bin/show_pathway?ko04972/K05853%09red
PI3K-Akt signaling pathway	KEGG PATHWAY	ko04151	2	4454	0.167184	0.189081	i4_LQ_muscle_c10817/f1p24/4261|i2_LQ_muscle_c54057/f1p15/2529	http://www.genome.jp/kegg-bin/show_pathway?ko04151/K05636%09red
Focal adhesion	KEGG PATHWAY	ko04510	2	4529	0.17162	0.189081	i4_LQ_muscle_c10817/f1p24/4261|i2_LQ_muscle_c54057/f1p15/2529	http://www.genome.jp/kegg-bin/show_pathway?ko04510/K05636%09red
Calcium signaling pathway	KEGG PATHWAY	ko04020	1	1136	0.172326	0.189081	i4_HQ_muscle_c42978/f28p2/4375	http://www.genome.jp/kegg-bin/show_pathway?ko04020/K05853%09red
cGMP-PKG signaling pathway	KEGG PATHWAY	ko04022	1	1380	0.205433	0.205433	i4_HQ_muscle_c42978/f28p2/4375	http://www.genome.jp/kegg-bin/show_pathway?ko04022/K05853%09red
